# Supplementary material for: T cell receptor repertoire among women who cleared and failed to clear cervical human papillomavirus infection: An exploratory proof-of-principle study
Source: PLoS One. 2018 Jan 31;13(1):e0178167. doi: 10.1371/journal.pone.0178167 (PMC5791954; doi:10.1371/journal.pone.0178167)
Supplement: S2 Table — (XLS) [file pone.0178167.s002.xls]

## Sheet: S2
Supplemental Table S2: Relative abundance (RA) of each VDJ gene recombination.
VDJ Gene Recombination	Overall RA	RA in Cases	RA in Controls	No. of Cases with detectable gene	No. of Controls with detectable gene
TRBV2-1_TRBD1-1_TRBJ1-1	0.00249119	0.00206799	0.00293202	25	24
TRBV3-1_TRBD1-1_TRBJ1-1	1.17385e-05	9.92454e-06	1.36281e-05	24	23
TRBV4-1_TRBD1-1_TRBJ1-1	8.53217e-05	7.36626e-05	9.74666e-05	25	24
TRBV4-2*01/TRBV4-3*01_TRBD1-1_TRBJ1-1	5.78309e-05	4.36985e-05	7.25521e-05	19	17
TRBV4-2*02_TRBD1-1_TRBJ1-1	5.00101e-05	5.11902e-05	4.87808e-05	25	24
TRBV4-3*02_TRBD1-1_TRBJ1-1	7.70489e-08	7.5096e-08	7.90831e-08	2	2
TRBV5-1_TRBD1-1_TRBJ1-1	0.00173857	0.00168433	0.00179507	25	24
TRBV5-3_TRBD1-1_TRBJ1-1	7.35718e-05	6.98289e-05	7.74706e-05	25	24
TRBV5-4_TRBD1-1_TRBJ1-1	0.000199532	0.000213256	0.000185236	25	24
TRBV5-5_TRBD1-1_TRBJ1-1	0.000160663	0.000162097	0.00015917	25	24
TRBV5-6_TRBD1-1_TRBJ1-1	0.000894679	0.0012487	0.000525909	25	24
TRBV5-7_TRBD1-1_TRBJ1-1	4.88931e-06	4.32911e-06	5.47286e-06	18	16
TRBV5-8_TRBD1-1_TRBJ1-1	2.07157e-05	2.3076e-05	1.8257e-05	25	22
TRBV6-1_TRBD1-1_TRBJ1-1	0.00101448	0.000963794	0.00106728	25	24
TRBV6-2/TRBV6-3_TRBD1-1_TRBJ1-1	0.00151169	0.00124386	0.00179068	25	24
TRBV6-4_TRBD1-1_TRBJ1-1	0.000155773	0.000145036	0.000166958	25	24
TRBV6-7_TRBD1-1_TRBJ1-1	7.5442e-05	5.86924e-05	9.28895e-05	25	24
TRBV6-8_TRBD1-1_TRBJ1-1	2.5227e-05	2.57974e-05	2.46329e-05	25	22
TRBV6-9_TRBD1-1_TRBJ1-1	1.81326e-05	2.09036e-05	1.52461e-05	18	19
TRBV7-1_TRBD1-1_TRBJ1-1	8.58917e-06	1.07407e-05	6.34794e-06	21	9
TRBV7-2_TRBD1-1_TRBJ1-1	0.00249744	0.00230315	0.00269982	25	24
TRBV7-3_TRBD1-1_TRBJ1-1	0.00129446	0.0012406	0.00135056	24	24
TRBV7-4_TRBD1-1_TRBJ1-1	0.000276729	0.000351583	0.000198755	24	23
TRBV7-6_TRBD1-1_TRBJ1-1	0.00225247	0.0018919	0.00262807	25	24
TRBV7-7_TRBD1-1_TRBJ1-1	0.000470324	0.000387736	0.000556353	25	24
TRBV7-8_TRBD1-1_TRBJ1-1	0.000514172	0.00039725	0.000635965	25	23
TRBV7-9_TRBD1-1_TRBJ1-1	0.00943643	0.00922437	0.00965733	25	24
TRBV9-1_TRBD1-1_TRBJ1-1	4.71636e-05	2.41076e-05	7.11804e-05	25	24
TRBV10-1_TRBD1-1_TRBJ1-1	0.000162812	0.00010395	0.000224128	25	24
TRBV10-2_TRBD1-1_TRBJ1-1	4.411e-05	3.6605e-05	5.19276e-05	25	24
TRBV10-3_TRBD1-1_TRBJ1-1	0.000330708	0.000363239	0.000296821	25	24
TRBV11-1_TRBD1-1_TRBJ1-1	5.95157e-05	5.62557e-05	6.29114e-05	25	24
TRBV11-2_TRBD1-1_TRBJ1-1	0.00033393	0.000326257	0.000341922	25	24
TRBV11-3_TRBD1-1_TRBJ1-1	0.000217514	0.000219657	0.000215281	25	24
TRBV12-3/TRBV12-4_TRBD1-1_TRBJ1-1	7.36534e-05	7.06716e-05	7.67594e-05	25	24
TRBV12-5_TRBD1-1_TRBJ1-1	3.10513e-05	3.07347e-05	3.13811e-05	25	24
TRBV13-1_TRBD1-1_TRBJ1-1	0.00018026	0.000172166	0.00018869	25	24
TRBV14-1_TRBD1-1_TRBJ1-1	0.000231918	0.0002402	0.000223292	25	24
TRBV15-1_TRBD1-1_TRBJ1-1	1.76736e-05	2.2901e-05	1.22284e-05	25	24
TRBV16-1_TRBD1-1_TRBJ1-1	2.93249e-05	2.80006e-05	3.07043e-05	25	23
TRBV17-1_TRBD1-1_TRBJ1-1	2.17305e-08	0	4.43664e-08	0	2
TRBV18-1_TRBD1-1_TRBJ1-1	0.0103374	0.0103591	0.0103147	25	24
TRBV19-1_TRBD1-1_TRBJ1-1	0.0101662	0.0092193	0.0111526	25	24
TRBV20-1_TRBD1-1_TRBJ1-1	0.00119283	0.00129964	0.00108157	25	24
TRBV23-1_TRBD1-1_TRBJ1-1	0.000607305	0.000579823	0.000635933	25	24
TRBV24-1_TRBD1-1_TRBJ1-1	1.05342e-05	1.19298e-05	9.08036e-06	25	24
TRBV25-1_TRBD1-1_TRBJ1-1	4.15781e-06	3.40971e-06	4.93709e-06	23	21
TRBV27-1_TRBD1-1_TRBJ1-1	2.19611e-05	2.43189e-05	1.95052e-05	25	24
TRBV28-1_TRBD1-1_TRBJ1-1	7.32879e-05	9.50905e-05	5.0577e-05	25	24
TRBV29-1_TRBD1-1_TRBJ1-1	0.0010434	0.00083521	0.00126026	25	24
TRBV30-1_TRBD1-1_TRBJ1-1	0.00449355	0.00472373	0.00425378	25	24
TRBV2-1_TRBD1-2_TRBJ1-1	0.000440344	0.000417268	0.000464382	25	24
TRBV3-1_TRBD1-2_TRBJ1-1	2.59447e-06	3.25192e-06	1.90962e-06	20	21
TRBV4-1_TRBD1-2_TRBJ1-1	1.16601e-05	1.29828e-05	1.02823e-05	25	23
TRBV4-2*01/TRBV4-3*01_TRBD1-2_TRBJ1-1	5.24129e-06	4.24908e-06	6.27484e-06	18	15
TRBV4-2*02_TRBD1-2_TRBJ1-1	9.88997e-06	1.13971e-05	8.32001e-06	25	22
TRBV4-3*02_TRBD1-2_TRBJ1-1	2.50636e-08	2.80404e-08	2.19627e-08	1	1
TRBV5-1_TRBD1-2_TRBJ1-1	0.000356525	0.000436577	0.000273138	25	24
TRBV5-3_TRBD1-2_TRBJ1-1	1.12429e-05	1.21497e-05	1.02983e-05	21	20
TRBV5-4_TRBD1-2_TRBJ1-1	3.49753e-05	4.21261e-05	2.75266e-05	25	24
TRBV5-5_TRBD1-2_TRBJ1-1	3.87638e-05	3.74389e-05	4.01438e-05	25	24
TRBV5-6_TRBD1-2_TRBJ1-1	9.92652e-05	8.64946e-05	0.000112568	25	24
TRBV5-7_TRBD1-2_TRBJ1-1	5.42778e-07	8.29857e-07	2.43738e-07	10	2
TRBV5-8_TRBD1-2_TRBJ1-1	3.80767e-06	4.18509e-06	3.41452e-06	24	17
TRBV6-1_TRBD1-2_TRBJ1-1	0.000311083	0.000298057	0.000324653	25	24
TRBV6-2/TRBV6-3_TRBD1-2_TRBJ1-1	0.000358822	0.000385523	0.000331008	25	24
TRBV6-4_TRBD1-2_TRBJ1-1	2.46034e-05	2.49398e-05	2.4253e-05	25	24
TRBV6-7_TRBD1-2_TRBJ1-1	1.59825e-05	1.0004e-05	2.221e-05	22	15
TRBV6-8_TRBD1-2_TRBJ1-1	3.18952e-06	4.09721e-06	2.244e-06	14	8
TRBV6-9_TRBD1-2_TRBJ1-1	2.0452e-06	1.3887e-06	2.72905e-06	8	6
TRBV7-1_TRBD1-2_TRBJ1-1	1.00694e-06	1.34623e-07	1.91559e-06	4	6
TRBV7-2_TRBD1-2_TRBJ1-1	0.000648321	0.000527294	0.000774391	25	24
TRBV7-3_TRBD1-2_TRBJ1-1	0.000308505	0.000290372	0.000327393	24	24
TRBV7-4_TRBD1-2_TRBJ1-1	3.73333e-05	2.41022e-05	5.11157e-05	21	21
TRBV7-6_TRBD1-2_TRBJ1-1	0.000471925	0.00045957	0.000484795	25	24
TRBV7-7_TRBD1-2_TRBJ1-1	8.51308e-05	7.96843e-05	9.08043e-05	25	23
TRBV7-8_TRBD1-2_TRBJ1-1	0.000140561	9.61623e-05	0.00018681	25	21
TRBV7-9_TRBD1-2_TRBJ1-1	0.00191279	0.0019216	0.0019036	25	24
TRBV9-1_TRBD1-2_TRBJ1-1	6.86778e-06	9.07948e-06	4.56392e-06	24	22
TRBV10-1_TRBD1-2_TRBJ1-1	2.06855e-05	1.81509e-05	2.33258e-05	24	24
TRBV10-2_TRBD1-2_TRBJ1-1	7.08658e-06	7.14091e-06	7.02998e-06	24	20
TRBV10-3_TRBD1-2_TRBJ1-1	6.29351e-05	8.24378e-05	4.26198e-05	25	24
TRBV11-1_TRBD1-2_TRBJ1-1	1.09617e-05	1.15118e-05	1.03886e-05	25	23
TRBV11-2_TRBD1-2_TRBJ1-1	9.07891e-05	0.000110997	6.97392e-05	25	24
TRBV11-3_TRBD1-2_TRBJ1-1	4.17884e-05	4.16403e-05	4.19426e-05	25	23
TRBV12-3/TRBV12-4_TRBD1-2_TRBJ1-1	1.40217e-05	1.5018e-05	1.29839e-05	25	24
TRBV12-5_TRBD1-2_TRBJ1-1	8.90081e-06	6.29823e-06	1.16118e-05	25	23
TRBV13-1_TRBD1-2_TRBJ1-1	0.000573435	3.10801e-05	0.00113839	25	23
TRBV14-1_TRBD1-2_TRBJ1-1	4.85217e-05	4.97097e-05	4.72841e-05	25	24
TRBV15-1_TRBD1-2_TRBJ1-1	4.94804e-06	2.95187e-06	7.02738e-06	22	19
TRBV16-1_TRBD1-2_TRBJ1-1	5.2793e-06	4.94987e-06	5.62246e-06	19	12
TRBV17-1_TRBD1-2_TRBJ1-1	0	0	0	0	0
TRBV18-1_TRBD1-2_TRBJ1-1	0.0018432	0.00171888	0.0019727	25	24
TRBV19-1_TRBD1-2_TRBJ1-1	0.00185888	0.00199183	0.00172039	25	24
TRBV20-1_TRBD1-2_TRBJ1-1	0.000215808	0.000238248	0.000192432	25	24
TRBV23-1_TRBD1-2_TRBJ1-1	0.000104479	0.000110952	9.77362e-05	25	24
TRBV24-1_TRBD1-2_TRBJ1-1	1.69551e-06	2.27498e-06	1.09188e-06	18	16
TRBV25-1_TRBD1-2_TRBJ1-1	6.87391e-07	7.99482e-07	5.7063e-07	18	13
TRBV27-1_TRBD1-2_TRBJ1-1	4.9003e-06	3.38314e-06	6.48067e-06	25	23
TRBV28-1_TRBD1-2_TRBJ1-1	1.7392e-05	2.05738e-05	1.40777e-05	25	24
TRBV29-1_TRBD1-2_TRBJ1-1	0.000181832	0.000164878	0.000199493	25	24
TRBV30-1_TRBD1-2_TRBJ1-1	0.00151919	0.000963791	0.00209773	25	24
TRBV2-1_TRBD1-1_TRBJ1-2	0.00381667	0.00438699	0.00322258	25	24
TRBV3-1_TRBD1-1_TRBJ1-2	1.95116e-05	2.15607e-05	1.73771e-05	25	24
TRBV4-1_TRBD1-1_TRBJ1-2	7.563e-05	7.65831e-05	7.46373e-05	25	24
TRBV4-2*01/TRBV4-3*01_TRBD1-1_TRBJ1-2	4.48675e-05	4.49724e-05	4.47581e-05	19	18
TRBV4-2*02_TRBD1-1_TRBJ1-2	0.000128249	0.000169184	8.56091e-05	25	24
TRBV4-3*02_TRBD1-1_TRBJ1-2	2.14983e-07	3.27221e-07	9.80676e-08	6	3
TRBV5-1_TRBD1-1_TRBJ1-2	0.00193847	0.00215411	0.00171385	25	24
TRBV5-3_TRBD1-1_TRBJ1-2	0.000109258	0.000102211	0.000116598	25	23
TRBV5-4_TRBD1-1_TRBJ1-2	0.00025715	0.000294975	0.000217749	25	24
TRBV5-5_TRBD1-1_TRBJ1-2	0.000228964	0.000255215	0.00020162	25	24
TRBV5-6_TRBD1-1_TRBJ1-2	0.000813335	0.000839739	0.000785832	25	24
TRBV5-7_TRBD1-1_TRBJ1-2	6.39618e-06	6.95134e-06	5.81789e-06	24	13
TRBV5-8_TRBD1-1_TRBJ1-2	3.09051e-05	3.77598e-05	2.37647e-05	25	22
TRBV6-1_TRBD1-1_TRBJ1-2	0.00174937	0.00147601	0.00203412	25	24
TRBV6-2/TRBV6-3_TRBD1-1_TRBJ1-2	0.00203207	0.00185641	0.00221504	25	24
TRBV6-4_TRBD1-1_TRBJ1-2	0.000297995	0.000351161	0.000242614	25	24
TRBV6-7_TRBD1-1_TRBJ1-2	0.000174219	0.000228993	0.000117164	25	24
TRBV6-8_TRBD1-1_TRBJ1-2	3.82024e-05	3.61863e-05	4.03026e-05	22	21
TRBV6-9_TRBD1-1_TRBJ1-2	1.94553e-05	1.65703e-05	2.24606e-05	22	19
TRBV7-1_TRBD1-1_TRBJ1-2	2.1301e-05	2.33385e-05	1.91786e-05	21	16
TRBV7-2_TRBD1-1_TRBJ1-2	0.00534137	0.00466622	0.00604466	25	24
TRBV7-3_TRBD1-1_TRBJ1-2	0.00129957	0.00127966	0.00132031	24	24
TRBV7-4_TRBD1-1_TRBJ1-2	0.000470421	0.000550871	0.000386619	25	23
TRBV7-6_TRBD1-1_TRBJ1-2	0.00157303	0.00133086	0.00182529	25	24
TRBV7-7_TRBD1-1_TRBJ1-2	0.000436911	0.000467784	0.000404751	25	24
TRBV7-8_TRBD1-1_TRBJ1-2	0.000870497	0.000555974	0.00119812	25	23
TRBV7-9_TRBD1-1_TRBJ1-2	0.012161	0.0120246	0.0123032	25	24
TRBV9-1_TRBD1-1_TRBJ1-2	3.38742e-05	3.04557e-05	3.74352e-05	25	24
TRBV10-1_TRBD1-1_TRBJ1-2	0.000132732	0.000126895	0.000138812	25	24
TRBV10-2_TRBD1-1_TRBJ1-2	7.07412e-05	4.95614e-05	9.28035e-05	25	24
TRBV10-3_TRBD1-1_TRBJ1-2	0.000430981	0.000388159	0.000475587	25	24
TRBV11-1_TRBD1-1_TRBJ1-2	4.97125e-05	5.0921e-05	4.84537e-05	25	24
TRBV11-2_TRBD1-1_TRBJ1-2	0.000454749	0.000541871	0.000363998	25	24
TRBV11-3_TRBD1-1_TRBJ1-2	0.000241913	0.000152244	0.000335318	25	24
TRBV12-3/TRBV12-4_TRBD1-1_TRBJ1-2	9.72406e-05	9.72807e-05	9.71989e-05	25	24
TRBV12-5_TRBD1-1_TRBJ1-2	3.20415e-05	3.14396e-05	3.26685e-05	25	24
TRBV13-1_TRBD1-1_TRBJ1-2	0.000193142	0.00017727	0.000209676	25	24
TRBV14-1_TRBD1-1_TRBJ1-2	0.000731101	0.000237901	0.00124485	25	24
TRBV15-1_TRBD1-1_TRBJ1-2	3.06275e-05	2.53013e-05	3.61757e-05	25	24
TRBV16-1_TRBD1-1_TRBJ1-2	4.93965e-05	3.40805e-05	6.53508e-05	25	23
TRBV17-1_TRBD1-1_TRBJ1-2	7.98924e-08	1.09222e-07	4.93408e-08	3	2
TRBV18-1_TRBD1-1_TRBJ1-2	0.0129521	0.0134376	0.0124465	25	24
TRBV19-1_TRBD1-1_TRBJ1-2	0.0130623	0.0132312	0.0128863	25	24
TRBV20-1_TRBD1-1_TRBJ1-2	0.00144392	0.00131204	0.0015813	25	24
TRBV23-1_TRBD1-1_TRBJ1-2	0.000915688	0.00092464	0.000906363	25	24
TRBV24-1_TRBD1-1_TRBJ1-2	1.77519e-05	2.12862e-05	1.40703e-05	25	24
TRBV25-1_TRBD1-1_TRBJ1-2	7.37103e-06	7.52241e-06	7.21334e-06	24	23
TRBV27-1_TRBD1-1_TRBJ1-2	2.91743e-05	3.0815e-05	2.74652e-05	25	24
TRBV28-1_TRBD1-1_TRBJ1-2	0.000139455	0.000157688	0.000120462	25	24
TRBV29-1_TRBD1-1_TRBJ1-2	0.00135283	0.00101067	0.00170925	25	24
TRBV30-1_TRBD1-1_TRBJ1-2	0.00477399	0.00526634	0.00426113	25	24
TRBV2-1_TRBD1-2_TRBJ1-2	0.00056102	0.000631634	0.000487464	25	24
TRBV3-1_TRBD1-2_TRBJ1-2	2.97658e-06	2.42436e-06	3.55181e-06	23	23
TRBV4-1_TRBD1-2_TRBJ1-2	1.3974e-05	1.47191e-05	1.31977e-05	24	24
TRBV4-2*01/TRBV4-3*01_TRBD1-2_TRBJ1-2	3.01631e-05	5.16323e-05	7.79935e-06	17	17
TRBV4-2*02_TRBD1-2_TRBJ1-2	2.72781e-05	4.09431e-05	1.30437e-05	25	24
TRBV4-3*02_TRBD1-2_TRBJ1-2	1.54318e-07	1.88448e-07	1.18765e-07	6	3
TRBV5-1_TRBD1-2_TRBJ1-2	0.000264815	0.00025522	0.000274811	25	24
TRBV5-3_TRBD1-2_TRBJ1-2	1.48286e-05	1.39522e-05	1.57415e-05	22	21
TRBV5-4_TRBD1-2_TRBJ1-2	3.88102e-05	3.88185e-05	3.88016e-05	25	24
TRBV5-5_TRBD1-2_TRBJ1-2	4.16063e-05	4.36614e-05	3.94655e-05	25	24
TRBV5-6_TRBD1-2_TRBJ1-2	0.000140037	0.000143579	0.000136348	25	24
TRBV5-7_TRBD1-2_TRBJ1-2	1.06559e-06	1.31981e-06	8.0078e-07	10	3
TRBV5-8_TRBD1-2_TRBJ1-2	6.40931e-06	6.6875e-06	6.11953e-06	24	21
TRBV6-1_TRBD1-2_TRBJ1-2	0.000292585	0.000279295	0.000306428	25	24
TRBV6-2/TRBV6-3_TRBD1-2_TRBJ1-2	0.000432084	0.000342904	0.000524979	25	24
TRBV6-4_TRBD1-2_TRBJ1-2	3.1685e-05	3.18523e-05	3.15107e-05	25	24
TRBV6-7_TRBD1-2_TRBJ1-2	1.42314e-05	8.90392e-06	1.97808e-05	19	20
TRBV6-8_TRBD1-2_TRBJ1-2	8.19697e-06	8.03088e-06	8.36997e-06	21	16
TRBV6-9_TRBD1-2_TRBJ1-2	5.50754e-06	3.5185e-06	7.57945e-06	12	14
TRBV7-1_TRBD1-2_TRBJ1-2	2.45473e-06	1.83703e-06	3.09817e-06	19	12
TRBV7-2_TRBD1-2_TRBJ1-2	0.000811206	0.000874552	0.000745222	25	24
TRBV7-3_TRBD1-2_TRBJ1-2	0.000253733	0.00028187	0.000224423	24	24
TRBV7-4_TRBD1-2_TRBJ1-2	7.58195e-05	7.10454e-05	8.07925e-05	24	23
TRBV7-6_TRBD1-2_TRBJ1-2	0.000468113	0.000254251	0.000690885	25	24
TRBV7-7_TRBD1-2_TRBJ1-2	0.000116323	8.33987e-05	0.00015062	24	21
TRBV7-8_TRBD1-2_TRBJ1-2	0.000129037	0.000107186	0.000151799	25	23
TRBV7-9_TRBD1-2_TRBJ1-2	0.00226149	0.00231021	0.00221073	25	24
TRBV9-1_TRBD1-2_TRBJ1-2	6.5465e-06	7.30844e-06	5.75281e-06	25	21
TRBV10-1_TRBD1-2_TRBJ1-2	2.06816e-05	1.98117e-05	2.15876e-05	25	23
TRBV10-2_TRBD1-2_TRBJ1-2	9.04913e-06	7.87192e-06	1.02754e-05	23	23
TRBV10-3_TRBD1-2_TRBJ1-2	7.98803e-05	4.95544e-05	0.00011147	25	24
TRBV11-1_TRBD1-2_TRBJ1-2	8.20754e-06	9.03442e-06	7.3462e-06	24	18
TRBV11-2_TRBD1-2_TRBJ1-2	8.665e-05	7.64568e-05	9.72679e-05	25	24
TRBV11-3_TRBD1-2_TRBJ1-2	2.72201e-05	2.89558e-05	2.54121e-05	25	24
TRBV12-3/TRBV12-4_TRBD1-2_TRBJ1-2	3.41054e-05	3.66576e-05	3.14468e-05	25	24
TRBV12-5_TRBD1-2_TRBJ1-2	5.14483e-06	5.25838e-06	5.02655e-06	24	20
TRBV13-1_TRBD1-2_TRBJ1-2	3.37069e-05	3.31943e-05	3.42409e-05	25	24
TRBV14-1_TRBD1-2_TRBJ1-2	4.9329e-05	5.13004e-05	4.72753e-05	25	24
TRBV15-1_TRBD1-2_TRBJ1-2	5.61816e-06	2.5615e-06	8.80218e-06	24	19
TRBV16-1_TRBD1-2_TRBJ1-2	9.19645e-06	7.14112e-06	1.13374e-05	19	18
TRBV17-1_TRBD1-2_TRBJ1-2	3.14914e-08	0	6.4295e-08	0	1
TRBV18-1_TRBD1-2_TRBJ1-2	0.00170143	0.00179923	0.00159955	25	24
TRBV19-1_TRBD1-2_TRBJ1-2	0.00235668	0.002381	0.00233135	25	24
TRBV20-1_TRBD1-2_TRBJ1-2	0.00023035	0.000242377	0.000217823	25	24
TRBV23-1_TRBD1-2_TRBJ1-2	0.000183704	0.000206801	0.000159645	25	24
TRBV24-1_TRBD1-2_TRBJ1-2	1.84648e-05	9.71462e-06	2.75796e-05	24	23
TRBV25-1_TRBD1-2_TRBJ1-2	9.51037e-07	9.47021e-07	9.55219e-07	14	11
TRBV27-1_TRBD1-2_TRBJ1-2	5.33354e-06	5.17985e-06	5.49362e-06	25	22
TRBV28-1_TRBD1-2_TRBJ1-2	4.60423e-05	6.13707e-05	3.00752e-05	25	24
TRBV29-1_TRBD1-2_TRBJ1-2	0.000200317	0.000219636	0.000180194	25	24
TRBV30-1_TRBD1-2_TRBJ1-2	0.000831992	0.000902829	0.000758204	25	24
TRBV2-1_TRBD1-1_TRBJ1-3	0.00227212	0.00379625	0.000684486	25	24
TRBV3-1_TRBD1-1_TRBJ1-3	2.7564e-06	2.59113e-06	2.92855e-06	23	22
TRBV4-1_TRBD1-1_TRBJ1-3	1.86698e-05	1.85425e-05	1.88025e-05	25	24
TRBV4-2*01/TRBV4-3*01_TRBD1-1_TRBJ1-3	1.98685e-05	1.16037e-05	2.84776e-05	18	17
TRBV4-2*02_TRBD1-1_TRBJ1-3	2.07206e-05	2.26117e-05	1.87506e-05	25	24
TRBV4-3*02_TRBD1-1_TRBJ1-3	1.06195e-08	0	2.16815e-08	0	1
TRBV5-1_TRBD1-1_TRBJ1-3	0.000427584	0.000415298	0.000440381	25	24
TRBV5-3_TRBD1-1_TRBJ1-3	1.97793e-05	1.84643e-05	2.1149e-05	24	22
TRBV5-4_TRBD1-1_TRBJ1-3	4.11569e-05	4.50686e-05	3.70822e-05	25	24
TRBV5-5_TRBD1-1_TRBJ1-3	4.02942e-05	3.78097e-05	4.28821e-05	25	23
TRBV5-6_TRBD1-1_TRBJ1-3	0.000113291	0.000106148	0.000120732	25	24
TRBV5-7_TRBD1-1_TRBJ1-3	9.09379e-07	1.32565e-06	4.75758e-07	7	3
TRBV5-8_TRBD1-1_TRBJ1-3	4.58215e-06	4.61155e-06	4.55153e-06	23	20
TRBV6-1_TRBD1-1_TRBJ1-3	0.000373917	0.000370715	0.000377252	25	24
TRBV6-2/TRBV6-3_TRBD1-1_TRBJ1-3	0.000260356	0.000218602	0.00030385	25	24
TRBV6-4_TRBD1-1_TRBJ1-3	5.60905e-05	5.65169e-05	5.56464e-05	25	24
TRBV6-7_TRBD1-1_TRBJ1-3	1.81493e-05	9.76451e-06	2.68835e-05	22	22
TRBV6-8_TRBD1-1_TRBJ1-3	1.00993e-05	1.17518e-05	8.37799e-06	21	15
TRBV6-9_TRBD1-1_TRBJ1-3	4.53058e-06	3.66289e-06	5.43443e-06	12	11
TRBV7-1_TRBD1-1_TRBJ1-3	1.20392e-05	1.35852e-05	1.04287e-05	16	7
TRBV7-2_TRBD1-1_TRBJ1-3	0.000850364	0.0008282	0.000873451	25	24
TRBV7-3_TRBD1-1_TRBJ1-3	0.000245978	0.000239918	0.000252291	23	24
TRBV7-4_TRBD1-1_TRBJ1-3	8.32897e-05	6.06933e-05	0.000106828	23	22
TRBV7-6_TRBD1-1_TRBJ1-3	0.000577775	0.000555032	0.000601467	25	24
TRBV7-7_TRBD1-1_TRBJ1-3	0.000271156	0.000270916	0.000271405	25	24
TRBV7-8_TRBD1-1_TRBJ1-3	0.000176066	0.000121491	0.000232914	25	23
TRBV7-9_TRBD1-1_TRBJ1-3	0.00221848	0.00254392	0.00187948	25	24
TRBV9-1_TRBD1-1_TRBJ1-3	1.1727e-05	1.30404e-05	1.03588e-05	25	24
TRBV10-1_TRBD1-1_TRBJ1-3	3.86868e-05	4.37087e-05	3.34557e-05	25	24
TRBV10-2_TRBD1-1_TRBJ1-3	2.26003e-05	1.81214e-05	2.72657e-05	24	23
TRBV10-3_TRBD1-1_TRBJ1-3	8.46868e-05	8.50474e-05	8.43113e-05	25	24
TRBV11-1_TRBD1-1_TRBJ1-3	9.48575e-06	9.48382e-06	9.48777e-06	24	18
TRBV11-2_TRBD1-1_TRBJ1-3	8.44927e-05	9.31181e-05	7.55078e-05	25	24
TRBV11-3_TRBD1-1_TRBJ1-3	3.48653e-05	3.39099e-05	3.58605e-05	25	24
TRBV12-3/TRBV12-4_TRBD1-1_TRBJ1-3	2.21596e-05	2.48009e-05	1.94082e-05	25	24
TRBV12-5_TRBD1-1_TRBJ1-3	1.33376e-05	6.50326e-06	2.04567e-05	23	22
TRBV13-1_TRBD1-1_TRBJ1-3	5.71969e-05	4.96642e-05	6.50434e-05	25	24
TRBV14-1_TRBD1-1_TRBJ1-3	5.51232e-05	5.10663e-05	5.93493e-05	25	24
TRBV15-1_TRBD1-1_TRBJ1-3	3.98426e-06	4.08194e-06	3.88251e-06	25	22
TRBV16-1_TRBD1-1_TRBJ1-3	1.40611e-05	2.23771e-05	5.3987e-06	21	17
TRBV17-1_TRBD1-1_TRBJ1-3	0	0	0	0	0
TRBV18-1_TRBD1-1_TRBJ1-3	0.00308678	0.00336823	0.0027936	25	24
TRBV19-1_TRBD1-1_TRBJ1-3	0.00254556	0.00257872	0.00251102	25	24
TRBV20-1_TRBD1-1_TRBJ1-3	0.000228763	0.000232391	0.000224984	25	24
TRBV23-1_TRBD1-1_TRBJ1-3	0.000190878	0.000183573	0.000198488	25	24
TRBV24-1_TRBD1-1_TRBJ1-3	2.40138e-06	3.42672e-06	1.33332e-06	23	17
TRBV25-1_TRBD1-1_TRBJ1-3	1.47865e-06	1.67697e-06	1.27207e-06	19	13
TRBV27-1_TRBD1-1_TRBJ1-3	3.36307e-06	3.24904e-06	3.48186e-06	24	21
TRBV28-1_TRBD1-1_TRBJ1-3	2.38662e-05	2.76251e-05	1.99507e-05	25	22
TRBV29-1_TRBD1-1_TRBJ1-3	0.000233354	0.000289953	0.000174396	25	24
TRBV30-1_TRBD1-1_TRBJ1-3	0.00123745	0.00120426	0.00127201	25	24
TRBV2-1_TRBD1-2_TRBJ1-3	0.000114887	0.000109031	0.000120987	25	24
TRBV3-1_TRBD1-2_TRBJ1-3	9.12814e-07	8.54297e-07	9.7377e-07	13	11
TRBV4-1_TRBD1-2_TRBJ1-3	4.61362e-06	4.32374e-06	4.91558e-06	23	23
TRBV4-2*01/TRBV4-3*01_TRBD1-2_TRBJ1-3	1.95041e-06	1.72671e-06	2.18343e-06	15	12
TRBV4-2*02_TRBD1-2_TRBJ1-3	4.46386e-06	5.24125e-06	3.65408e-06	22	18
TRBV4-3*02_TRBD1-2_TRBJ1-3	0	0	0	0	0
TRBV5-1_TRBD1-2_TRBJ1-3	0.000131236	7.81477e-05	0.000186537	25	24
TRBV5-3_TRBD1-2_TRBJ1-3	7.0381e-06	7.3807e-06	6.68122e-06	19	19
TRBV5-4_TRBD1-2_TRBJ1-3	7.37522e-06	8.35976e-06	6.34966e-06	24	24
TRBV5-5_TRBD1-2_TRBJ1-3	9.15791e-06	1.04026e-05	7.86138e-06	22	20
TRBV5-6_TRBD1-2_TRBJ1-3	2.91266e-05	3.09007e-05	2.72785e-05	24	24
TRBV5-7_TRBD1-2_TRBJ1-3	2.51512e-07	2.92664e-07	2.08646e-07	3	1
TRBV5-8_TRBD1-2_TRBJ1-3	9.68302e-07	1.4805e-06	4.34758e-07	13	4
TRBV6-1_TRBD1-2_TRBJ1-3	8.56422e-05	8.84663e-05	8.27005e-05	25	24
TRBV6-2/TRBV6-3_TRBD1-2_TRBJ1-3	5.46461e-05	5.55356e-05	5.37195e-05	24	24
TRBV6-4_TRBD1-2_TRBJ1-3	7.01e-06	7.22874e-06	6.78216e-06	23	19
TRBV6-7_TRBD1-2_TRBJ1-3	7.04437e-06	1.43555e-06	1.28869e-05	6	10
TRBV6-8_TRBD1-2_TRBJ1-3	5.23869e-06	7.98178e-06	2.38131e-06	6	6
TRBV6-9_TRBD1-2_TRBJ1-3	9.39567e-07	5.18751e-07	1.37792e-06	3	3
TRBV7-1_TRBD1-2_TRBJ1-3	3.40073e-06	1.20179e-06	5.69128e-06	4	2
TRBV7-2_TRBD1-2_TRBJ1-3	0.000195619	0.000164021	0.000228533	25	24
TRBV7-3_TRBD1-2_TRBJ1-3	7.58875e-05	6.58297e-05	8.63643e-05	23	22
TRBV7-4_TRBD1-2_TRBJ1-3	1.9285e-05	2.17264e-05	1.67419e-05	12	9
TRBV7-6_TRBD1-2_TRBJ1-3	0.000121213	0.000109981	0.000132913	24	22
TRBV7-7_TRBD1-2_TRBJ1-3	4.94961e-05	5.83261e-05	4.02981e-05	17	19
TRBV7-8_TRBD1-2_TRBJ1-3	3.77957e-05	2.91848e-05	4.67654e-05	25	22
TRBV7-9_TRBD1-2_TRBJ1-3	0.000680049	0.00086822	0.000484037	25	24
TRBV9-1_TRBD1-2_TRBJ1-3	1.55502e-06	1.27663e-06	1.845e-06	19	19
TRBV10-1_TRBD1-2_TRBJ1-3	7.00135e-06	6.57267e-06	7.44788e-06	21	19
TRBV10-2_TRBD1-2_TRBJ1-3	2.33204e-06	2.79478e-06	1.85003e-06	17	12
TRBV10-3_TRBD1-2_TRBJ1-3	1.29885e-05	1.17028e-05	1.43279e-05	23	24
TRBV11-1_TRBD1-2_TRBJ1-3	1.6152e-06	1.26237e-06	1.98273e-06	10	10
TRBV11-2_TRBD1-2_TRBJ1-3	1.86666e-05	2.26377e-05	1.45299e-05	25	22
TRBV11-3_TRBD1-2_TRBJ1-3	9.16701e-06	6.00048e-06	1.24655e-05	21	18
TRBV12-3/TRBV12-4_TRBD1-2_TRBJ1-3	4.17135e-06	4.54167e-06	3.7856e-06	24	23
TRBV12-5_TRBD1-2_TRBJ1-3	1.40852e-06	1.35942e-06	1.45967e-06	18	14
TRBV13-1_TRBD1-2_TRBJ1-3	1.10697e-05	1.08118e-05	1.13383e-05	24	18
TRBV14-1_TRBD1-2_TRBJ1-3	1.03192e-05	1.04039e-05	1.0231e-05	25	24
TRBV15-1_TRBD1-2_TRBJ1-3	5.36956e-06	8.93219e-07	1.00324e-05	17	11
TRBV16-1_TRBD1-2_TRBJ1-3	9.62256e-07	9.83274e-07	9.40361e-07	10	5
TRBV17-1_TRBD1-2_TRBJ1-3	7.86546e-09	1.54163e-08	0	1	0
TRBV18-1_TRBD1-2_TRBJ1-3	0.000496279	0.000495641	0.000496944	25	24
TRBV19-1_TRBD1-2_TRBJ1-3	0.000535027	0.000581932	0.000486167	25	24
TRBV20-1_TRBD1-2_TRBJ1-3	5.84953e-05	5.92377e-05	5.7722e-05	25	24
TRBV23-1_TRBD1-2_TRBJ1-3	3.91176e-05	4.43226e-05	3.36957e-05	24	22
TRBV24-1_TRBD1-2_TRBJ1-3	9.29955e-07	4.77034e-07	1.40175e-06	9	12
TRBV25-1_TRBD1-2_TRBJ1-3	6.72339e-06	3.50178e-07	1.33622e-05	7	4
TRBV27-1_TRBD1-2_TRBJ1-3	5.61788e-07	6.69388e-07	4.49705e-07	15	12
TRBV28-1_TRBD1-2_TRBJ1-3	5.13134e-06	6.70505e-06	3.49205e-06	22	20
TRBV29-1_TRBD1-2_TRBJ1-3	3.97879e-05	4.18524e-05	3.76374e-05	25	23
TRBV30-1_TRBD1-2_TRBJ1-3	0.000322432	0.000294817	0.000351196	25	22
TRBV2-1_TRBD1-1_TRBJ1-4	0.00183762	0.00188252	0.00179085	25	24
TRBV3-1_TRBD1-1_TRBJ1-4	1.41044e-05	1.64381e-05	1.16735e-05	25	24
TRBV4-1_TRBD1-1_TRBJ1-4	5.29334e-05	5.1351e-05	5.45816e-05	25	24
TRBV4-2*01/TRBV4-3*01_TRBD1-1_TRBJ1-4	2.93399e-05	3.03769e-05	2.82598e-05	19	18
TRBV4-2*02_TRBD1-1_TRBJ1-4	7.34045e-05	5.38384e-05	9.37859e-05	25	24
TRBV4-3*02_TRBD1-1_TRBJ1-4	4.81682e-08	9.44096e-08	0	2	0
TRBV5-1_TRBD1-1_TRBJ1-4	0.00123725	0.000962832	0.0015231	25	24
TRBV5-3_TRBD1-1_TRBJ1-4	0.000118669	9.41466e-05	0.000144213	25	24
TRBV5-4_TRBD1-1_TRBJ1-4	0.000104413	0.00010435	0.000104479	25	24
TRBV5-5_TRBD1-1_TRBJ1-4	0.000107896	9.57019e-05	0.000120599	25	24
TRBV5-6_TRBD1-1_TRBJ1-4	0.00028906	0.000294981	0.000282893	25	24
TRBV5-7_TRBD1-1_TRBJ1-4	4.58311e-06	3.92712e-06	5.26644e-06	19	13
TRBV5-8_TRBD1-1_TRBJ1-4	1.51801e-05	1.96128e-05	1.05626e-05	25	21
TRBV6-1_TRBD1-1_TRBJ1-4	0.000904374	0.000864393	0.000946021	25	24
TRBV6-2/TRBV6-3_TRBD1-1_TRBJ1-4	0.000975425	0.00111164	0.000833535	25	24
TRBV6-4_TRBD1-1_TRBJ1-4	7.51054e-05	7.20781e-05	7.82587e-05	25	24
TRBV6-7_TRBD1-1_TRBJ1-4	4.34144e-05	4.58851e-05	4.08407e-05	24	23
TRBV6-8_TRBD1-1_TRBJ1-4	2.06918e-05	1.73016e-05	2.42233e-05	25	20
TRBV6-9_TRBD1-1_TRBJ1-4	2.13349e-05	2.21403e-05	2.04959e-05	19	15
TRBV7-1_TRBD1-1_TRBJ1-4	1.22502e-05	1.59803e-05	8.3646e-06	16	13
TRBV7-2_TRBD1-1_TRBJ1-4	0.00178147	0.00149865	0.00207608	25	24
TRBV7-3_TRBD1-1_TRBJ1-4	0.000892182	0.000373228	0.00143276	25	24
TRBV7-4_TRBD1-1_TRBJ1-4	0.000183072	0.000188995	0.000176903	25	24
TRBV7-6_TRBD1-1_TRBJ1-4	0.00128997	0.00107973	0.00150896	25	24
TRBV7-7_TRBD1-1_TRBJ1-4	0.000345494	0.000320274	0.000371766	25	24
TRBV7-8_TRBD1-1_TRBJ1-4	0.000320714	0.000272573	0.00037086	25	23
TRBV7-9_TRBD1-1_TRBJ1-4	0.00650677	0.00641892	0.00659829	25	24
TRBV9-1_TRBD1-1_TRBJ1-4	2.09421e-05	1.82136e-05	2.37843e-05	25	24
TRBV10-1_TRBD1-1_TRBJ1-4	8.86444e-05	8.55788e-05	9.18378e-05	25	24
TRBV10-2_TRBD1-1_TRBJ1-4	2.77712e-05	3.55176e-05	1.97019e-05	25	24
TRBV10-3_TRBD1-1_TRBJ1-4	0.000132601	0.000124137	0.000141417	25	24
TRBV11-1_TRBD1-1_TRBJ1-4	2.37466e-05	1.67729e-05	3.10109e-05	24	24
TRBV11-2_TRBD1-1_TRBJ1-4	0.000190579	0.000175582	0.0002062	25	24
TRBV11-3_TRBD1-1_TRBJ1-4	6.55184e-05	6.19176e-05	6.92691e-05	25	24
TRBV12-3/TRBV12-4_TRBD1-1_TRBJ1-4	4.6625e-05	4.98386e-05	4.32775e-05	25	24
TRBV12-5_TRBD1-1_TRBJ1-4	1.47879e-05	1.49079e-05	1.4663e-05	25	24
TRBV13-1_TRBD1-1_TRBJ1-4	9.33356e-05	7.56114e-05	0.000111798	25	24
TRBV14-1_TRBD1-1_TRBJ1-4	0.000116008	0.000118188	0.000113738	25	24
TRBV15-1_TRBD1-1_TRBJ1-4	1.39573e-05	1.50514e-05	1.28176e-05	25	24
TRBV16-1_TRBD1-1_TRBJ1-4	1.57128e-05	2.06818e-05	1.05367e-05	23	22
TRBV17-1_TRBD1-1_TRBJ1-4	3.44325e-08	6.74878e-08	0	3	0
TRBV18-1_TRBD1-1_TRBJ1-4	0.0066383	0.00647083	0.00681275	25	24
TRBV19-1_TRBD1-1_TRBJ1-4	0.00759385	0.00867921	0.00646327	25	24
TRBV20-1_TRBD1-1_TRBJ1-4	0.000647215	0.000630324	0.00066481	25	24
TRBV23-1_TRBD1-1_TRBJ1-4	0.00044666	0.000450723	0.000442427	25	24
TRBV24-1_TRBD1-1_TRBJ1-4	4.99815e-06	5.76688e-06	4.1974e-06	24	23
TRBV25-1_TRBD1-1_TRBJ1-4	4.28396e-06	4.52708e-06	4.0307e-06	21	22
TRBV27-1_TRBD1-1_TRBJ1-4	1.20111e-05	1.23553e-05	1.16525e-05	25	24
TRBV28-1_TRBD1-1_TRBJ1-4	6.81652e-05	6.45914e-05	7.18879e-05	25	24
TRBV29-1_TRBD1-1_TRBJ1-4	0.000351379	0.000332756	0.000370778	25	24
TRBV30-1_TRBD1-1_TRBJ1-4	0.00260178	0.00245599	0.00275364	25	24
TRBV2-1_TRBD1-2_TRBJ1-4	0.000297841	0.000305609	0.00028975	25	24
TRBV3-1_TRBD1-2_TRBJ1-4	1.49424e-06	1.89138e-06	1.08055e-06	19	17
TRBV4-1_TRBD1-2_TRBJ1-4	8.8811e-06	7.39192e-06	1.04323e-05	24	23
TRBV4-2*01/TRBV4-3*01_TRBD1-2_TRBJ1-4	5.1822e-06	5.44499e-06	4.90845e-06	18	17
TRBV4-2*02_TRBD1-2_TRBJ1-4	1.19398e-05	1.47827e-05	8.97851e-06	23	22
TRBV4-3*02_TRBD1-2_TRBJ1-4	8.89957e-09	1.74432e-08	0	1	0
TRBV5-1_TRBD1-2_TRBJ1-4	0.000174745	0.000163663	0.00018629	25	24
TRBV5-3_TRBD1-2_TRBJ1-4	1.0776e-05	1.01709e-05	1.14062e-05	21	19
TRBV5-4_TRBD1-2_TRBJ1-4	1.81786e-05	1.717e-05	1.92292e-05	25	22
TRBV5-5_TRBD1-2_TRBJ1-4	2.45433e-05	2.39432e-05	2.51683e-05	23	22
TRBV5-6_TRBD1-2_TRBJ1-4	5.14773e-05	4.69678e-05	5.61748e-05	25	24
TRBV5-7_TRBD1-2_TRBJ1-4	1.60416e-06	2.0619e-06	1.12735e-06	3	5
TRBV5-8_TRBD1-2_TRBJ1-4	3.39721e-06	3.79063e-06	2.9874e-06	17	15
TRBV6-1_TRBD1-2_TRBJ1-4	0.000137616	0.000116788	0.000159312	25	24
TRBV6-2/TRBV6-3_TRBD1-2_TRBJ1-4	0.000121481	0.000109649	0.000133805	25	24
TRBV6-4_TRBD1-2_TRBJ1-4	2.63611e-05	1.24236e-05	4.08794e-05	24	22
TRBV6-7_TRBD1-2_TRBJ1-4	5.37434e-06	4.41147e-06	6.37732e-06	12	10
TRBV6-8_TRBD1-2_TRBJ1-4	4.3684e-06	4.90745e-06	3.8069e-06	10	9
TRBV6-9_TRBD1-2_TRBJ1-4	4.62465e-06	8.0367e-06	1.07043e-06	7	4
TRBV7-1_TRBD1-2_TRBJ1-4	3.83531e-06	5.08178e-06	2.5369e-06	6	7
TRBV7-2_TRBD1-2_TRBJ1-4	0.000363271	0.000360791	0.000365854	25	24
TRBV7-3_TRBD1-2_TRBJ1-4	8.6326e-05	7.16459e-05	0.000101618	22	24
TRBV7-4_TRBD1-2_TRBJ1-4	3.25193e-05	2.8998e-05	3.61873e-05	18	12
TRBV7-6_TRBD1-2_TRBJ1-4	0.000232249	0.000188256	0.000278076	25	23
TRBV7-7_TRBD1-2_TRBJ1-4	6.56699e-05	5.93716e-05	7.22307e-05	20	19
TRBV7-8_TRBD1-2_TRBJ1-4	6.8158e-05	4.54895e-05	9.1771e-05	25	23
TRBV7-9_TRBD1-2_TRBJ1-4	0.00111908	0.00103735	0.00120421	25	24
TRBV9-1_TRBD1-2_TRBJ1-4	2.95575e-06	2.66007e-06	3.26376e-06	22	20
TRBV10-1_TRBD1-2_TRBJ1-4	1.30758e-05	1.28819e-05	1.32778e-05	24	22
TRBV10-2_TRBD1-2_TRBJ1-4	3.12132e-06	2.4066e-06	3.86582e-06	16	16
TRBV10-3_TRBD1-2_TRBJ1-4	2.45569e-05	2.33453e-05	2.5819e-05	25	24
TRBV11-1_TRBD1-2_TRBJ1-4	4.84387e-06	2.85291e-06	6.9178e-06	13	13
TRBV11-2_TRBD1-2_TRBJ1-4	4.73916e-05	5.30142e-05	4.15347e-05	25	24
TRBV11-3_TRBD1-2_TRBJ1-4	1.59559e-05	1.60459e-05	1.58621e-05	24	22
TRBV12-3/TRBV12-4_TRBD1-2_TRBJ1-4	8.43506e-06	8.45702e-06	8.41218e-06	25	23
TRBV12-5_TRBD1-2_TRBJ1-4	2.84e-06	2.63297e-06	3.05566e-06	19	20
TRBV13-1_TRBD1-2_TRBJ1-4	2.10966e-05	1.47234e-05	2.77354e-05	20	20
TRBV14-1_TRBD1-2_TRBJ1-4	2.34937e-05	2.31756e-05	2.38252e-05	24	24
TRBV15-1_TRBD1-2_TRBJ1-4	2.50419e-06	2.56784e-06	2.43789e-06	21	18
TRBV16-1_TRBD1-2_TRBJ1-4	7.92089e-06	3.43908e-06	1.25894e-05	10	10
TRBV17-1_TRBD1-2_TRBJ1-4	0	0	0	0	0
TRBV18-1_TRBD1-2_TRBJ1-4	0.00146199	0.00175496	0.00115683	25	24
TRBV19-1_TRBD1-2_TRBJ1-4	0.00118725	0.00121202	0.00116145	25	24
TRBV20-1_TRBD1-2_TRBJ1-4	0.000120211	0.000110815	0.000129998	25	24
TRBV23-1_TRBD1-2_TRBJ1-4	9.569e-05	6.97546e-05	0.000122706	23	23
TRBV24-1_TRBD1-2_TRBJ1-4	8.0874e-07	1.0319e-06	5.76282e-07	17	11
TRBV25-1_TRBD1-2_TRBJ1-4	5.1339e-07	7.19683e-07	2.98501e-07	14	7
TRBV27-1_TRBD1-2_TRBJ1-4	1.99631e-06	1.89343e-06	2.10347e-06	19	19
TRBV28-1_TRBD1-2_TRBJ1-4	1.1e-05	1.31881e-05	8.7207e-06	23	22
TRBV29-1_TRBD1-2_TRBJ1-4	0.000111074	6.97702e-05	0.000154098	25	24
TRBV30-1_TRBD1-2_TRBJ1-4	0.000539403	0.000561898	0.000515971	25	24
TRBV2-1_TRBD1-1_TRBJ1-5	0.00219154	0.00203701	0.00235251	25	24
TRBV3-1_TRBD1-1_TRBJ1-5	9.67593e-06	8.56321e-06	1.0835e-05	24	22
TRBV4-1_TRBD1-1_TRBJ1-5	5.05285e-05	4.32391e-05	5.81216e-05	25	24
TRBV4-2*01/TRBV4-3*01_TRBD1-1_TRBJ1-5	1.71159e-05	1.71539e-05	1.70763e-05	19	18
TRBV4-2*02_TRBD1-1_TRBJ1-5	6.39211e-05	4.48315e-05	8.38061e-05	25	24
TRBV4-3*02_TRBD1-1_TRBJ1-5	5.20288e-07	5.77572e-07	4.60618e-07	11	9
TRBV5-1_TRBD1-1_TRBJ1-5	0.000674779	0.000656953	0.000693347	25	24
TRBV5-3_TRBD1-1_TRBJ1-5	6.31003e-05	6.1268e-05	6.50091e-05	25	24
TRBV5-4_TRBD1-1_TRBJ1-5	6.89372e-05	8.42819e-05	5.29531e-05	25	24
TRBV5-5_TRBD1-1_TRBJ1-5	0.000116104	9.80365e-05	0.000134924	25	24
TRBV5-6_TRBD1-1_TRBJ1-5	0.000271387	0.000245229	0.000298635	25	24
TRBV5-7_TRBD1-1_TRBJ1-5	3.10211e-06	3.08285e-06	3.12218e-06	19	16
TRBV5-8_TRBD1-1_TRBJ1-5	1.93151e-05	2.004e-05	1.85601e-05	25	23
TRBV6-1_TRBD1-1_TRBJ1-5	0.0011182	0.000978333	0.00126389	25	24
TRBV6-2/TRBV6-3_TRBD1-1_TRBJ1-5	0.00142955	0.00116351	0.00170667	25	24
TRBV6-4_TRBD1-1_TRBJ1-5	0.000310487	0.000210038	0.000415123	25	24
TRBV6-7_TRBD1-1_TRBJ1-5	4.98444e-05	3.89578e-05	6.11846e-05	25	24
TRBV6-8_TRBD1-1_TRBJ1-5	2.82897e-05	2.57406e-05	3.09449e-05	23	22
TRBV6-9_TRBD1-1_TRBJ1-5	1.50782e-05	1.25469e-05	1.7715e-05	20	20
TRBV7-1_TRBD1-1_TRBJ1-5	1.58954e-05	1.21122e-05	1.98363e-05	19	17
TRBV7-2_TRBD1-1_TRBJ1-5	0.00258584	0.00188552	0.00331534	25	24
TRBV7-3_TRBD1-1_TRBJ1-5	0.000667628	0.000638177	0.000698306	25	24
TRBV7-4_TRBD1-1_TRBJ1-5	0.000315362	0.000242476	0.000391286	25	24
TRBV7-6_TRBD1-1_TRBJ1-5	0.00101443	0.000843646	0.00119233	25	24
TRBV7-7_TRBD1-1_TRBJ1-5	0.000401523	0.000360809	0.000443932	25	24
TRBV7-8_TRBD1-1_TRBJ1-5	0.000491265	0.000394638	0.000591918	25	23
TRBV7-9_TRBD1-1_TRBJ1-5	0.00407039	0.00411026	0.00402885	25	24
TRBV9-1_TRBD1-1_TRBJ1-5	1.35915e-05	1.43286e-05	1.28236e-05	25	24
TRBV10-1_TRBD1-1_TRBJ1-5	8.05562e-05	6.58514e-05	9.58738e-05	25	24
TRBV10-2_TRBD1-1_TRBJ1-5	3.68469e-05	4.07096e-05	3.28233e-05	25	24
TRBV10-3_TRBD1-1_TRBJ1-5	0.000209605	0.000166031	0.000254995	25	24
TRBV11-1_TRBD1-1_TRBJ1-5	1.38943e-05	1.10435e-05	1.6864e-05	24	23
TRBV11-2_TRBD1-1_TRBJ1-5	0.000135228	0.000136207	0.000134208	25	24
TRBV11-3_TRBD1-1_TRBJ1-5	6.91074e-05	6.35423e-05	7.49043e-05	25	24
TRBV12-3/TRBV12-4_TRBD1-1_TRBJ1-5	6.29358e-05	6.25466e-05	6.33412e-05	25	24
TRBV12-5_TRBD1-1_TRBJ1-5	2.44408e-05	2.11918e-05	2.78251e-05	25	24
TRBV13-1_TRBD1-1_TRBJ1-5	7.14176e-05	6.00052e-05	8.33054e-05	25	24
TRBV14-1_TRBD1-1_TRBJ1-5	0.000156364	0.000100188	0.000214881	25	24
TRBV15-1_TRBD1-1_TRBJ1-5	9.88099e-06	8.96683e-06	1.08332e-05	25	24
TRBV16-1_TRBD1-1_TRBJ1-5	2.45964e-05	2.26909e-05	2.65813e-05	25	24
TRBV17-1_TRBD1-1_TRBJ1-5	5.00708e-08	2.98205e-08	7.11649e-08	2	2
TRBV18-1_TRBD1-1_TRBJ1-5	0.00573893	0.00551145	0.00597588	25	24
TRBV19-1_TRBD1-1_TRBJ1-5	0.00978549	0.00968089	0.00989446	25	24
TRBV20-1_TRBD1-1_TRBJ1-5	0.000870215	0.000904803	0.000834185	25	24
TRBV23-1_TRBD1-1_TRBJ1-5	0.000628836	0.000610622	0.00064781	25	24
TRBV24-1_TRBD1-1_TRBJ1-5	1.87308e-05	2.28772e-05	1.44116e-05	25	24
TRBV25-1_TRBD1-1_TRBJ1-5	2.19214e-06	2.4001e-06	1.97552e-06	23	22
TRBV27-1_TRBD1-1_TRBJ1-5	2.5232e-05	2.22063e-05	2.83838e-05	25	24
TRBV28-1_TRBD1-1_TRBJ1-5	8.71814e-05	7.44132e-05	0.000100482	25	24
TRBV29-1_TRBD1-1_TRBJ1-5	0.000295454	0.000260876	0.000331472	25	24
TRBV30-1_TRBD1-1_TRBJ1-5	0.00292697	0.00263497	0.00323113	25	24
TRBV2-1_TRBD1-2_TRBJ1-5	0.000495285	0.000587441	0.000399288	25	24
TRBV3-1_TRBD1-2_TRBJ1-5	1.93598e-06	1.73559e-06	2.14471e-06	19	18
TRBV4-1_TRBD1-2_TRBJ1-5	8.77819e-06	8.46337e-06	9.10613e-06	25	24
TRBV4-2*01/TRBV4-3*01_TRBD1-2_TRBJ1-5	6.4108e-06	8.18414e-06	4.56358e-06	18	18
TRBV4-2*02_TRBD1-2_TRBJ1-5	1.24026e-05	1.71815e-05	7.42449e-06	25	24
TRBV4-3*02_TRBD1-2_TRBJ1-5	3.66704e-07	2.75938e-07	4.61252e-07	8	10
TRBV5-1_TRBD1-2_TRBJ1-5	0.000131479	0.000123594	0.000139692	25	24
TRBV5-3_TRBD1-2_TRBJ1-5	1.22995e-05	1.33047e-05	1.12523e-05	25	22
TRBV5-4_TRBD1-2_TRBJ1-5	1.59071e-05	1.51946e-05	1.66494e-05	25	24
TRBV5-5_TRBD1-2_TRBJ1-5	2.72301e-05	2.35798e-05	3.10325e-05	25	23
TRBV5-6_TRBD1-2_TRBJ1-5	6.61675e-05	5.66784e-05	7.6052e-05	25	23
TRBV5-7_TRBD1-2_TRBJ1-5	8.90726e-07	6.94112e-07	1.09553e-06	9	5
TRBV5-8_TRBD1-2_TRBJ1-5	4.85833e-06	5.94425e-06	3.72717e-06	23	19
TRBV6-1_TRBD1-2_TRBJ1-5	0.000226168	0.000206127	0.000247045	25	24
TRBV6-2/TRBV6-3_TRBD1-2_TRBJ1-5	0.000349553	0.000270343	0.000432063	25	24
TRBV6-4_TRBD1-2_TRBJ1-5	2.47629e-05	2.62499e-05	2.32139e-05	25	24
TRBV6-7_TRBD1-2_TRBJ1-5	1.00761e-05	9.15191e-06	1.10388e-05	23	20
TRBV6-8_TRBD1-2_TRBJ1-5	7.96385e-06	5.42273e-06	1.06109e-05	17	13
TRBV6-9_TRBD1-2_TRBJ1-5	3.72817e-06	4.13696e-06	3.30234e-06	8	6
TRBV7-1_TRBD1-2_TRBJ1-5	4.29032e-06	1.77382e-06	6.91168e-06	9	6
TRBV7-2_TRBD1-2_TRBJ1-5	0.000733241	0.000508422	0.000967427	25	24
TRBV7-3_TRBD1-2_TRBJ1-5	0.000139789	0.000128432	0.000151619	24	24
TRBV7-4_TRBD1-2_TRBJ1-5	8.95297e-05	0.000122968	5.46985e-05	23	20
TRBV7-6_TRBD1-2_TRBJ1-5	0.000188662	0.000206585	0.000169993	25	24
TRBV7-7_TRBD1-2_TRBJ1-5	7.363e-05	7.9553e-05	6.74602e-05	25	24
TRBV7-8_TRBD1-2_TRBJ1-5	0.000104033	8.2115e-05	0.000126864	25	23
TRBV7-9_TRBD1-2_TRBJ1-5	0.000951015	0.000880067	0.00102492	25	24
TRBV9-1_TRBD1-2_TRBJ1-5	2.46701e-06	2.43792e-06	2.49731e-06	22	21
TRBV10-1_TRBD1-2_TRBJ1-5	2.30326e-05	2.03389e-05	2.58385e-05	25	24
TRBV10-2_TRBD1-2_TRBJ1-5	6.2042e-06	6.00897e-06	6.40756e-06	23	23
TRBV10-3_TRBD1-2_TRBJ1-5	3.62598e-05	3.73353e-05	3.51395e-05	25	24
TRBV11-1_TRBD1-2_TRBJ1-5	4.10844e-06	3.87309e-06	4.3536e-06	18	17
TRBV11-2_TRBD1-2_TRBJ1-5	3.8458e-05	3.99679e-05	3.68853e-05	25	24
TRBV11-3_TRBD1-2_TRBJ1-5	1.76211e-05	1.62738e-05	1.90246e-05	25	24
TRBV12-3/TRBV12-4_TRBD1-2_TRBJ1-5	1.9519e-05	1.3748e-05	2.55305e-05	25	24
TRBV12-5_TRBD1-2_TRBJ1-5	4.87382e-06	4.32245e-06	5.44815e-06	22	22
TRBV13-1_TRBD1-2_TRBJ1-5	1.59104e-05	1.54264e-05	1.64147e-05	24	22
TRBV14-1_TRBD1-2_TRBJ1-5	2.13036e-05	2.09125e-05	2.1711e-05	25	24
TRBV15-1_TRBD1-2_TRBJ1-5	3.09158e-06	2.16615e-06	4.05557e-06	21	21
TRBV16-1_TRBD1-2_TRBJ1-5	7.63298e-06	9.08115e-06	6.12448e-06	23	16
TRBV17-1_TRBD1-2_TRBJ1-5	6.07574e-08	1.19085e-07	0	1	0
TRBV18-1_TRBD1-2_TRBJ1-5	0.0011501	0.00106534	0.00123839	25	24
TRBV19-1_TRBD1-2_TRBJ1-5	0.00237899	0.00229561	0.00246584	25	24
TRBV20-1_TRBD1-2_TRBJ1-5	0.000191013	0.000197348	0.000184414	25	24
TRBV23-1_TRBD1-2_TRBJ1-5	0.000110342	9.98125e-05	0.00012131	25	24
TRBV24-1_TRBD1-2_TRBJ1-5	2.55607e-06	3.26847e-06	1.81398e-06	21	18
TRBV25-1_TRBD1-2_TRBJ1-5	3.71048e-07	4.69306e-07	2.68696e-07	13	7
TRBV27-1_TRBD1-2_TRBJ1-5	4.39791e-06	4.08868e-06	4.72003e-06	24	21
TRBV28-1_TRBD1-2_TRBJ1-5	3.49205e-05	1.64134e-05	5.41988e-05	25	23
TRBV29-1_TRBD1-2_TRBJ1-5	7.63207e-05	7.61723e-05	7.64752e-05	25	24
TRBV30-1_TRBD1-2_TRBJ1-5	0.000526771	0.000584557	0.000466578	25	23
TRBV2-1_TRBD1-1_TRBJ1-6	0.0020442	0.00229155	0.00178654	25	24
TRBV3-1_TRBD1-1_TRBJ1-6	1.18796e-05	1.30902e-05	1.06185e-05	24	24
TRBV4-1_TRBD1-1_TRBJ1-6	4.45411e-05	3.43262e-05	5.51816e-05	25	24
TRBV4-2*01/TRBV4-3*01_TRBD1-1_TRBJ1-6	4.56779e-05	6.23093e-05	2.83536e-05	19	18
TRBV4-2*02_TRBD1-1_TRBJ1-6	4.87708e-05	4.81885e-05	4.93774e-05	25	24
TRBV4-3*02_TRBD1-1_TRBJ1-6	1.0503e-07	1.25053e-07	8.41716e-08	1	3
TRBV5-1_TRBD1-1_TRBJ1-6	0.00100009	0.000846636	0.00115993	25	24
TRBV5-3_TRBD1-1_TRBJ1-6	6.75665e-05	5.38032e-05	8.19033e-05	25	24
TRBV5-4_TRBD1-1_TRBJ1-6	0.000127326	0.000135255	0.000119066	25	24
TRBV5-5_TRBD1-1_TRBJ1-6	0.000150966	0.000103423	0.000200491	25	24
TRBV5-6_TRBD1-1_TRBJ1-6	0.000267943	0.000246685	0.000290087	25	24
TRBV5-7_TRBD1-1_TRBJ1-6	2.73025e-06	3.27636e-06	2.16138e-06	20	13
TRBV5-8_TRBD1-1_TRBJ1-6	1.53475e-05	1.48708e-05	1.5844e-05	25	21
TRBV6-1_TRBD1-1_TRBJ1-6	0.000792242	0.000718785	0.000868759	25	24
TRBV6-2/TRBV6-3_TRBD1-1_TRBJ1-6	0.000977137	0.000865574	0.00109335	25	24
TRBV6-4_TRBD1-1_TRBJ1-6	0.000137407	0.000138901	0.000135851	25	24
TRBV6-7_TRBD1-1_TRBJ1-6	2.87989e-05	2.68425e-05	3.08369e-05	25	22
TRBV6-8_TRBD1-1_TRBJ1-6	1.8561e-05	1.60786e-05	2.11467e-05	22	21
TRBV6-9_TRBD1-1_TRBJ1-6	2.45557e-05	1.40942e-05	3.5453e-05	18	18
TRBV7-1_TRBD1-1_TRBJ1-6	2.16837e-05	2.68167e-05	1.63368e-05	18	19
TRBV7-2_TRBD1-1_TRBJ1-6	0.0018935	0.00156068	0.00224019	25	24
TRBV7-3_TRBD1-1_TRBJ1-6	0.00108672	0.000620966	0.00157188	24	24
TRBV7-4_TRBD1-1_TRBJ1-6	0.00021102	0.000191933	0.000230903	25	24
TRBV7-6_TRBD1-1_TRBJ1-6	0.0012726	0.00133921	0.00120322	25	24
TRBV7-7_TRBD1-1_TRBJ1-6	0.000331162	0.000268955	0.00039596	25	24
TRBV7-8_TRBD1-1_TRBJ1-6	0.000353586	0.000298008	0.00041148	25	23
TRBV7-9_TRBD1-1_TRBJ1-6	0.00477544	0.0044481	0.00511642	25	24
TRBV9-1_TRBD1-1_TRBJ1-6	1.92962e-05	1.47805e-05	2.40001e-05	25	24
TRBV10-1_TRBD1-1_TRBJ1-6	7.54862e-05	5.99799e-05	9.16386e-05	24	24
TRBV10-2_TRBD1-1_TRBJ1-6	2.18885e-05	1.97896e-05	2.40748e-05	25	24
TRBV10-3_TRBD1-1_TRBJ1-6	0.000146713	0.000134941	0.000158975	25	24
TRBV11-1_TRBD1-1_TRBJ1-6	2.48871e-05	1.86646e-05	3.1369e-05	23	24
TRBV11-2_TRBD1-1_TRBJ1-6	0.000342139	0.000476008	0.000202692	25	24
TRBV11-3_TRBD1-1_TRBJ1-6	9.94552e-05	0.000110068	8.84004e-05	25	24
TRBV12-3/TRBV12-4_TRBD1-1_TRBJ1-6	4.45843e-05	4.05921e-05	4.87428e-05	25	24
TRBV12-5_TRBD1-1_TRBJ1-6	1.41703e-05	1.13752e-05	1.70818e-05	25	23
TRBV13-1_TRBD1-1_TRBJ1-6	0.000156211	7.07179e-05	0.000245265	25	24
TRBV14-1_TRBD1-1_TRBJ1-6	0.000127023	0.000123248	0.000130955	25	24
TRBV15-1_TRBD1-1_TRBJ1-6	1.15709e-05	1.54809e-05	7.49801e-06	25	24
TRBV16-1_TRBD1-1_TRBJ1-6	1.52465e-05	1.47528e-05	1.57607e-05	22	22
TRBV17-1_TRBD1-1_TRBJ1-6	0	0	0	0	0
TRBV18-1_TRBD1-1_TRBJ1-6	0.00582335	0.00601286	0.00562594	25	24
TRBV19-1_TRBD1-1_TRBJ1-6	0.00673201	0.00731409	0.00612567	25	24
TRBV20-1_TRBD1-1_TRBJ1-6	0.000672919	0.000616825	0.000731351	25	24
TRBV23-1_TRBD1-1_TRBJ1-6	0.000446061	0.00039227	0.000502092	25	24
TRBV24-1_TRBD1-1_TRBJ1-6	4.76665e-06	6.05406e-06	3.4256e-06	22	20
TRBV25-1_TRBD1-1_TRBJ1-6	3.79831e-06	3.89851e-06	3.69393e-06	21	22
TRBV27-1_TRBD1-1_TRBJ1-6	1.649e-05	1.58719e-05	1.71337e-05	25	24
TRBV28-1_TRBD1-1_TRBJ1-6	5.30249e-05	5.57781e-05	5.0157e-05	25	24
TRBV29-1_TRBD1-1_TRBJ1-6	0.000195574	0.000163024	0.00022948	25	24
TRBV30-1_TRBD1-1_TRBJ1-6	0.00307902	0.00284956	0.00331804	25	24
TRBV2-1_TRBD1-2_TRBJ1-6	0.000261481	0.000268469	0.000254203	25	24
TRBV3-1_TRBD1-2_TRBJ1-6	1.19665e-06	8.98114e-07	1.50762e-06	12	15
TRBV4-1_TRBD1-2_TRBJ1-6	7.69845e-06	7.26245e-06	8.15262e-06	24	23
TRBV4-2*01/TRBV4-3*01_TRBD1-2_TRBJ1-6	4.57537e-06	3.96135e-06	5.21497e-06	17	15
TRBV4-2*02_TRBD1-2_TRBJ1-6	1.01721e-05	7.62174e-06	1.28287e-05	22	24
TRBV4-3*02_TRBD1-2_TRBJ1-6	1.03951e-08	0	2.12234e-08	0	1
TRBV5-1_TRBD1-2_TRBJ1-6	0.000182506	0.000202186	0.000162006	25	24
TRBV5-3_TRBD1-2_TRBJ1-6	1.15755e-05	1.10814e-05	1.20903e-05	21	22
TRBV5-4_TRBD1-2_TRBJ1-6	1.73124e-05	1.62998e-05	1.83673e-05	25	23
TRBV5-5_TRBD1-2_TRBJ1-6	2.243e-05	1.86189e-05	2.64e-05	23	24
TRBV5-6_TRBD1-2_TRBJ1-6	0.000198331	5.06761e-05	0.000352138	25	24
TRBV5-7_TRBD1-2_TRBJ1-6	2.38365e-07	1.04539e-07	3.77767e-07	2	3
TRBV5-8_TRBD1-2_TRBJ1-6	2.43204e-06	2.14779e-06	2.72813e-06	21	17
TRBV6-1_TRBD1-2_TRBJ1-6	0.000129658	0.000109609	0.000150541	24	24
TRBV6-2/TRBV6-3_TRBD1-2_TRBJ1-6	0.000175131	9.44578e-05	0.000259166	25	24
TRBV6-4_TRBD1-2_TRBJ1-6	2.95314e-05	1.60513e-05	4.35731e-05	25	23
TRBV6-7_TRBD1-2_TRBJ1-6	5.46716e-06	3.84813e-06	7.15365e-06	15	17
TRBV6-8_TRBD1-2_TRBJ1-6	2.716e-06	2.29796e-06	3.15146e-06	7	10
TRBV6-9_TRBD1-2_TRBJ1-6	3.46163e-06	2.7619e-06	4.19051e-06	7	4
TRBV7-1_TRBD1-2_TRBJ1-6	3.86242e-06	2.0396e-06	5.76118e-06	7	4
TRBV7-2_TRBD1-2_TRBJ1-6	0.000398953	0.000390799	0.000407447	25	24
TRBV7-3_TRBD1-2_TRBJ1-6	0.000160975	0.000143004	0.000179696	23	24
TRBV7-4_TRBD1-2_TRBJ1-6	3.02106e-05	3.61356e-05	2.40387e-05	16	16
TRBV7-6_TRBD1-2_TRBJ1-6	0.000210331	0.000157277	0.000265595	25	24
TRBV7-7_TRBD1-2_TRBJ1-6	5.61487e-05	6.36555e-05	4.8329e-05	19	17
TRBV7-8_TRBD1-2_TRBJ1-6	6.58361e-05	5.31496e-05	7.90512e-05	25	23
TRBV7-9_TRBD1-2_TRBJ1-6	0.00097474	0.000852839	0.00110172	25	24
TRBV9-1_TRBD1-2_TRBJ1-6	3.122e-06	2.53624e-06	3.73217e-06	22	21
TRBV10-1_TRBD1-2_TRBJ1-6	1.0568e-05	9.07641e-06	1.21218e-05	24	23
TRBV10-2_TRBD1-2_TRBJ1-6	3.96154e-06	4.2621e-06	3.64846e-06	20	21
TRBV10-3_TRBD1-2_TRBJ1-6	3.04313e-05	2.60024e-05	3.50447e-05	25	24
TRBV11-1_TRBD1-2_TRBJ1-6	5.80112e-06	4.27669e-06	7.38906e-06	19	14
TRBV11-2_TRBD1-2_TRBJ1-6	5.05446e-05	5.15395e-05	4.95082e-05	25	23
TRBV11-3_TRBD1-2_TRBJ1-6	1.77654e-05	1.08089e-05	2.50118e-05	24	21
TRBV12-3/TRBV12-4_TRBD1-2_TRBJ1-6	8.3108e-06	7.60618e-06	9.04479e-06	24	24
TRBV12-5_TRBD1-2_TRBJ1-6	2.86627e-06	2.34246e-06	3.41191e-06	22	16
TRBV13-1_TRBD1-2_TRBJ1-6	1.61565e-05	1.65396e-05	1.57575e-05	21	19
TRBV14-1_TRBD1-2_TRBJ1-6	3.74848e-05	3.184e-05	4.33647e-05	24	24
TRBV15-1_TRBD1-2_TRBJ1-6	1.84992e-06	1.408e-06	2.31026e-06	18	19
TRBV16-1_TRBD1-2_TRBJ1-6	7.56826e-05	3.4367e-06	0.000150939	15	8
TRBV17-1_TRBD1-2_TRBJ1-6	0	0	0	0	0
TRBV18-1_TRBD1-2_TRBJ1-6	0.00108574	0.00106896	0.00110322	25	24
TRBV19-1_TRBD1-2_TRBJ1-6	0.00133394	0.000888398	0.00179804	25	24
TRBV20-1_TRBD1-2_TRBJ1-6	0.000126467	0.000124333	0.000128689	25	24
TRBV23-1_TRBD1-2_TRBJ1-6	8.96761e-05	8.52717e-05	9.4264e-05	25	22
TRBV24-1_TRBD1-2_TRBJ1-6	1.61535e-06	2.50363e-06	6.90053e-07	17	14
TRBV25-1_TRBD1-2_TRBJ1-6	3.5601e-07	3.98603e-07	3.11643e-07	10	7
TRBV27-1_TRBD1-2_TRBJ1-6	3.25605e-06	2.84991e-06	3.6791e-06	21	24
TRBV28-1_TRBD1-2_TRBJ1-6	8.56305e-06	9.22612e-06	7.87235e-06	25	23
TRBV29-1_TRBD1-2_TRBJ1-6	4.23812e-05	2.98687e-05	5.5415e-05	25	24
TRBV30-1_TRBD1-2_TRBJ1-6	0.00144763	0.00228128	0.000579248	25	24
TRBV2-1_TRBD1-1_TRBJ2-1	0.00384699	0.00415129	0.00353001	25	24
TRBV3-1_TRBD1-1_TRBJ2-1	1.92194e-05	1.67737e-05	2.17669e-05	25	24
TRBV4-1_TRBD1-1_TRBJ2-1	4.58962e-05	4.83555e-05	4.33344e-05	25	24
TRBV4-2*01/TRBV4-3*01_TRBD1-1_TRBJ2-1	2.1149e-05	2.21494e-05	2.0107e-05	18	17
TRBV4-2*02_TRBD1-1_TRBJ2-1	7.4777e-05	8.49303e-05	6.42007e-05	25	24
TRBV4-3*02_TRBD1-1_TRBJ2-1	3.80019e-07	4.3196e-07	3.25914e-07	14	11
TRBV5-1_TRBD1-1_TRBJ2-1	0.00126946	0.00131016	0.00122706	25	24
TRBV5-3_TRBD1-1_TRBJ2-1	6.09579e-05	6.27653e-05	5.90752e-05	25	24
TRBV5-4_TRBD1-1_TRBJ2-1	0.00023478	0.000211621	0.000258904	25	24
TRBV5-5_TRBD1-1_TRBJ2-1	0.000148281	0.00015501	0.000141272	25	24
TRBV5-6_TRBD1-1_TRBJ2-1	0.000572486	0.000545939	0.000600138	25	24
TRBV5-7_TRBD1-1_TRBJ2-1	5.3507e-06	5.60373e-06	5.08714e-06	23	14
TRBV5-8_TRBD1-1_TRBJ2-1	3.19459e-05	3.40005e-05	2.98058e-05	25	23
TRBV6-1_TRBD1-1_TRBJ2-1	0.00153953	0.00140988	0.00167458	25	24
TRBV6-2/TRBV6-3_TRBD1-1_TRBJ2-1	0.00348747	0.00278858	0.00421548	25	24
TRBV6-4_TRBD1-1_TRBJ2-1	0.000324727	0.000329517	0.000319738	25	24
TRBV6-7_TRBD1-1_TRBJ2-1	0.0001149	7.67851e-05	0.000154603	25	24
TRBV6-8_TRBD1-1_TRBJ2-1	3.79928e-05	4.62477e-05	2.93939e-05	25	22
TRBV6-9_TRBD1-1_TRBJ2-1	2.14142e-05	1.90002e-05	2.39289e-05	22	19
TRBV7-1_TRBD1-1_TRBJ2-1	2.11403e-05	2.53209e-05	1.67854e-05	20	17
TRBV7-2_TRBD1-1_TRBJ2-1	0.00487109	0.00478837	0.00495726	25	24
TRBV7-3_TRBD1-1_TRBJ2-1	0.00251178	0.00230469	0.0027275	24	24
TRBV7-4_TRBD1-1_TRBJ2-1	0.000436363	0.000521449	0.000347732	25	24
TRBV7-6_TRBD1-1_TRBJ2-1	0.00373633	0.00278799	0.00472418	25	24
TRBV7-7_TRBD1-1_TRBJ2-1	0.00216069	0.0019835	0.00234525	25	24
TRBV7-8_TRBD1-1_TRBJ2-1	0.000780543	0.000707118	0.000857027	25	23
TRBV7-9_TRBD1-1_TRBJ2-1	0.0129585	0.0120138	0.0139426	25	24
TRBV9-1_TRBD1-1_TRBJ2-1	6.92292e-05	5.6447e-05	8.2544e-05	25	24
TRBV10-1_TRBD1-1_TRBJ2-1	0.000242096	0.000233497	0.000251053	25	24
TRBV10-2_TRBD1-1_TRBJ2-1	6.38295e-05	5.65959e-05	7.13645e-05	25	24
TRBV10-3_TRBD1-1_TRBJ2-1	0.000440801	0.000400846	0.000482422	25	24
TRBV11-1_TRBD1-1_TRBJ2-1	8.37e-05	8.68864e-05	8.03808e-05	25	24
TRBV11-2_TRBD1-1_TRBJ2-1	0.000582318	0.000595844	0.000568229	25	24
TRBV11-3_TRBD1-1_TRBJ2-1	0.000410535	0.000355692	0.000467663	25	24
TRBV12-3/TRBV12-4_TRBD1-1_TRBJ2-1	0.000147434	0.000140164	0.000155006	25	24
TRBV12-5_TRBD1-1_TRBJ2-1	4.87214e-05	4.40877e-05	5.35481e-05	25	24
TRBV13-1_TRBD1-1_TRBJ2-1	0.000304021	0.000268235	0.000341297	25	24
TRBV14-1_TRBD1-1_TRBJ2-1	0.000485629	0.000372799	0.00060316	25	24
TRBV15-1_TRBD1-1_TRBJ2-1	3.70907e-05	5.36329e-05	1.98592e-05	25	24
TRBV16-1_TRBD1-1_TRBJ2-1	0.000223805	4.22719e-05	0.000412902	25	24
TRBV17-1_TRBD1-1_TRBJ2-1	8.03623e-08	1.5751e-07	0	4	0
TRBV18-1_TRBD1-1_TRBJ2-1	0.0167083	0.0170771	0.0163241	25	24
TRBV19-1_TRBD1-1_TRBJ2-1	0.0132625	0.0141428	0.0123455	25	24
TRBV20-1_TRBD1-1_TRBJ2-1	0.00133253	0.00136376	0.0013	25	24
TRBV23-1_TRBD1-1_TRBJ2-1	0.000901485	0.000927683	0.000874194	25	24
TRBV24-1_TRBD1-1_TRBJ2-1	3.06518e-05	2.99388e-05	3.13945e-05	25	24
TRBV25-1_TRBD1-1_TRBJ2-1	8.19662e-06	6.30146e-06	1.01707e-05	22	23
TRBV27-1_TRBD1-1_TRBJ2-1	4.8195e-05	5.52377e-05	4.08589e-05	25	24
TRBV28-1_TRBD1-1_TRBJ2-1	0.00012654	0.000119362	0.000134016	25	24
TRBV29-1_TRBD1-1_TRBJ2-1	0.000939917	0.00105882	0.000816061	25	24
TRBV30-1_TRBD1-1_TRBJ2-1	0.00346404	0.00387958	0.00303118	25	24
TRBV2-1_TRBD1-2_TRBJ2-1	0.00333224	0.00371348	0.00293511	25	24
TRBV3-1_TRBD1-2_TRBJ2-1	2.1589e-05	2.52631e-05	1.77619e-05	25	24
TRBV4-1_TRBD1-2_TRBJ2-1	9.52865e-05	0.000108135	8.19027e-05	25	24
TRBV4-2*01/TRBV4-3*01_TRBD1-2_TRBJ2-1	2.04765e-05	2.22627e-05	1.8616e-05	18	19
TRBV4-2*02_TRBD1-2_TRBJ2-1	0.00157926	0.00296814	0.000132522	25	24
TRBV4-3*02_TRBD1-2_TRBJ2-1	5.69858e-07	4.8848e-07	6.54627e-07	13	14
TRBV5-1_TRBD1-2_TRBJ2-1	0.00112112	0.00108505	0.0011587	25	24
TRBV5-3_TRBD1-2_TRBJ2-1	4.2378e-05	4.61622e-05	3.84361e-05	25	24
TRBV5-4_TRBD1-2_TRBJ2-1	0.000156385	0.00016419	0.000148254	25	24
TRBV5-5_TRBD1-2_TRBJ2-1	7.69314e-05	8.67817e-05	6.66708e-05	25	24
TRBV5-6_TRBD1-2_TRBJ2-1	0.00032741	0.000360584	0.000292853	25	24
TRBV5-7_TRBD1-2_TRBJ2-1	1.92101e-06	1.60967e-06	2.24532e-06	13	9
TRBV5-8_TRBD1-2_TRBJ2-1	1.55858e-05	1.98263e-05	1.11687e-05	25	22
TRBV6-1_TRBD1-2_TRBJ2-1	0.00117354	0.00103519	0.00131766	25	24
TRBV6-2/TRBV6-3_TRBD1-2_TRBJ2-1	0.00331666	0.00383307	0.00277873	25	24
TRBV6-4_TRBD1-2_TRBJ2-1	0.000488917	0.000406719	0.00057454	25	24
TRBV6-7_TRBD1-2_TRBJ2-1	7.48471e-05	6.66199e-05	8.3417e-05	25	24
TRBV6-8_TRBD1-2_TRBJ2-1	5.44246e-05	6.46449e-05	4.37785e-05	25	21
TRBV6-9_TRBD1-2_TRBJ2-1	3.46537e-05	3.94317e-05	2.96767e-05	23	16
TRBV7-1_TRBD1-2_TRBJ2-1	9.05033e-05	7.71624e-05	0.0001044	25	19
TRBV7-2_TRBD1-2_TRBJ2-1	0.00422422	0.00413543	0.0043167	25	24
TRBV7-3_TRBD1-2_TRBJ2-1	0.00287839	0.00292597	0.00282883	25	24
TRBV7-4_TRBD1-2_TRBJ2-1	0.000461965	0.000420068	0.000505608	25	24
TRBV7-6_TRBD1-2_TRBJ2-1	0.00254933	0.0024108	0.00269364	25	24
TRBV7-7_TRBD1-2_TRBJ2-1	0.00134414	0.00123765	0.00145506	25	24
TRBV7-8_TRBD1-2_TRBJ2-1	0.00102942	0.000627254	0.00144834	25	23
TRBV7-9_TRBD1-2_TRBJ2-1	0.00760926	0.00827622	0.00691451	25	24
TRBV9-1_TRBD1-2_TRBJ2-1	5.89952e-05	6.49433e-05	5.27994e-05	25	24
TRBV10-1_TRBD1-2_TRBJ2-1	0.000205641	0.000216656	0.000194166	25	24
TRBV10-2_TRBD1-2_TRBJ2-1	8.41671e-05	9.14167e-05	7.66154e-05	25	24
TRBV10-3_TRBD1-2_TRBJ2-1	0.000341967	0.000349148	0.000334487	25	24
TRBV11-1_TRBD1-2_TRBJ2-1	6.12799e-05	6.88299e-05	5.34152e-05	25	24
TRBV11-2_TRBD1-2_TRBJ2-1	0.000354072	0.000359555	0.000348361	25	24
TRBV11-3_TRBD1-2_TRBJ2-1	0.000223519	0.00020725	0.000240466	25	24
TRBV12-3/TRBV12-4_TRBD1-2_TRBJ2-1	0.000142981	0.000122761	0.000164045	25	24
TRBV12-5_TRBD1-2_TRBJ2-1	4.15159e-05	3.67754e-05	4.6454e-05	25	24
TRBV13-1_TRBD1-2_TRBJ2-1	0.000368031	0.000442874	0.00029007	25	24
TRBV14-1_TRBD1-2_TRBJ2-1	0.000299495	0.000278416	0.000321453	25	24
TRBV15-1_TRBD1-2_TRBJ2-1	1.64014e-05	1.67623e-05	1.60256e-05	25	24
TRBV16-1_TRBD1-2_TRBJ2-1	2.01531e-05	2.25478e-05	1.76587e-05	24	21
TRBV17-1_TRBD1-2_TRBJ2-1	1.11475e-07	3.27989e-08	1.93429e-07	2	2
TRBV18-1_TRBD1-2_TRBJ2-1	0.0120183	0.0132494	0.0107358	25	24
TRBV19-1_TRBD1-2_TRBJ2-1	0.0122783	0.0142364	0.0102386	25	24
TRBV20-1_TRBD1-2_TRBJ2-1	0.00171945	0.00169369	0.00174629	25	24
TRBV23-1_TRBD1-2_TRBJ2-1	0.000686101	0.000622534	0.000752318	25	24
TRBV24-1_TRBD1-2_TRBJ2-1	1.9373e-05	2.41479e-05	1.43992e-05	25	24
TRBV25-1_TRBD1-2_TRBJ2-1	4.28465e-06	4.38498e-06	4.18014e-06	25	19
TRBV27-1_TRBD1-2_TRBJ2-1	3.08981e-05	3.2147e-05	2.95971e-05	25	23
TRBV28-1_TRBD1-2_TRBJ2-1	9.58182e-05	8.79465e-05	0.000104018	25	24
TRBV29-1_TRBD1-2_TRBJ2-1	0.00067838	0.000728109	0.00062658	25	24
TRBV30-1_TRBD1-2_TRBJ2-1	0.00321452	0.00364405	0.00276709	25	24
TRBV2-1_TRBD1-1_TRBJ2-2	0.00189543	0.00199978	0.00178673	25	24
TRBV3-1_TRBD1-1_TRBJ2-2	1.13409e-05	1.35007e-05	9.09097e-06	25	24
TRBV4-1_TRBD1-1_TRBJ2-2	4.10449e-05	4.12918e-05	4.07876e-05	25	24
TRBV4-2*01/TRBV4-3*01_TRBD1-1_TRBJ2-2	3.02597e-05	3.37511e-05	2.66228e-05	19	18
TRBV4-2*02_TRBD1-1_TRBJ2-2	5.87095e-05	7.12134e-05	4.56847e-05	25	24
TRBV4-3*02_TRBD1-1_TRBJ2-2	1.22438e-08	0	2.49978e-08	0	1
TRBV5-1_TRBD1-1_TRBJ2-2	0.00117004	0.00115073	0.00119016	25	24
TRBV5-3_TRBD1-1_TRBJ2-2	5.02992e-05	4.34648e-05	5.74185e-05	25	24
TRBV5-4_TRBD1-1_TRBJ2-2	0.000110321	0.000112037	0.000108533	25	24
TRBV5-5_TRBD1-1_TRBJ2-2	8.8272e-05	8.50368e-05	9.1642e-05	25	24
TRBV5-6_TRBD1-1_TRBJ2-2	0.000212445	0.000216773	0.000207936	25	24
TRBV5-7_TRBD1-1_TRBJ2-2	2.44528e-06	2.35617e-06	2.53811e-06	16	11
TRBV5-8_TRBD1-1_TRBJ2-2	1.38712e-05	1.64842e-05	1.11493e-05	25	19
TRBV6-1_TRBD1-1_TRBJ2-2	0.00141832	0.000904258	0.00195381	25	24
TRBV6-2/TRBV6-3_TRBD1-1_TRBJ2-2	0.0013902	0.00153381	0.0012406	25	24
TRBV6-4_TRBD1-1_TRBJ2-2	0.000194779	0.000156721	0.000234422	25	24
TRBV6-7_TRBD1-1_TRBJ2-2	3.77919e-05	2.30217e-05	5.31776e-05	24	23
TRBV6-8_TRBD1-1_TRBJ2-2	1.86706e-05	2.43612e-05	1.2743e-05	25	21
TRBV6-9_TRBD1-1_TRBJ2-2	1.08254e-05	8.88234e-06	1.28494e-05	17	16
TRBV7-1_TRBD1-1_TRBJ2-2	1.14122e-05	9.66531e-06	1.32319e-05	16	17
TRBV7-2_TRBD1-1_TRBJ2-2	0.00253397	0.00193386	0.0031591	25	24
TRBV7-3_TRBD1-1_TRBJ2-2	0.00393539	0.00571314	0.00208356	24	24
TRBV7-4_TRBD1-1_TRBJ2-2	0.000127931	0.000123923	0.000132106	24	21
TRBV7-6_TRBD1-1_TRBJ2-2	0.00168414	0.00158516	0.00178724	25	24
TRBV7-7_TRBD1-1_TRBJ2-2	0.000934212	0.000807546	0.00106616	25	24
TRBV7-8_TRBD1-1_TRBJ2-2	0.000341172	0.000294529	0.000389758	25	23
TRBV7-9_TRBD1-1_TRBJ2-2	0.00461208	0.00411535	0.00512951	25	24
TRBV9-1_TRBD1-1_TRBJ2-2	3.43836e-05	4.06179e-05	2.78896e-05	25	24
TRBV10-1_TRBD1-1_TRBJ2-2	0.000107026	9.31291e-05	0.000121501	25	24
TRBV10-2_TRBD1-1_TRBJ2-2	2.77371e-05	2.26279e-05	3.30592e-05	25	24
TRBV10-3_TRBD1-1_TRBJ2-2	0.000185199	0.000181545	0.000189004	25	24
TRBV11-1_TRBD1-1_TRBJ2-2	5.3519e-05	6.59144e-05	4.06072e-05	25	22
TRBV11-2_TRBD1-1_TRBJ2-2	0.00018579	0.000184972	0.000186643	25	24
TRBV11-3_TRBD1-1_TRBJ2-2	0.000138675	0.000131305	0.000146353	25	24
TRBV12-3/TRBV12-4_TRBD1-1_TRBJ2-2	5.7335e-05	5.87166e-05	5.58958e-05	25	24
TRBV12-5_TRBD1-1_TRBJ2-2	1.92211e-05	1.7743e-05	2.07608e-05	25	24
TRBV13-1_TRBD1-1_TRBJ2-2	0.000128486	0.000101208	0.0001569	25	24
TRBV14-1_TRBD1-1_TRBJ2-2	0.000134168	0.000122935	0.000145869	25	24
TRBV15-1_TRBD1-1_TRBJ2-2	1.07462e-05	1.0185e-05	1.13308e-05	25	24
TRBV16-1_TRBD1-1_TRBJ2-2	1.84381e-05	2.2027e-05	1.46997e-05	24	23
TRBV17-1_TRBD1-1_TRBJ2-2	4.90905e-08	4.41819e-08	5.42036e-08	1	1
TRBV18-1_TRBD1-1_TRBJ2-2	0.0078924	0.00733031	0.00847791	25	24
TRBV19-1_TRBD1-1_TRBJ2-2	0.00713799	0.00736613	0.00690035	25	24
TRBV20-1_TRBD1-1_TRBJ2-2	0.000556331	0.000511619	0.000602905	25	24
TRBV23-1_TRBD1-1_TRBJ2-2	0.000431276	0.000408621	0.000454874	25	24
TRBV24-1_TRBD1-1_TRBJ2-2	1.40818e-05	1.56634e-05	1.24342e-05	25	24
TRBV25-1_TRBD1-1_TRBJ2-2	4.02948e-06	4.19269e-06	3.85947e-06	23	20
TRBV27-1_TRBD1-1_TRBJ2-2	1.66096e-05	1.96596e-05	1.34324e-05	25	24
TRBV28-1_TRBD1-1_TRBJ2-2	4.40801e-05	4.70064e-05	4.10318e-05	25	23
TRBV29-1_TRBD1-1_TRBJ2-2	0.000543192	0.000417368	0.00067426	25	24
TRBV30-1_TRBD1-1_TRBJ2-2	0.00221363	0.00265299	0.00175598	25	24
TRBV2-1_TRBD1-2_TRBJ2-2	0.000867882	0.000859593	0.000876515	25	24
TRBV3-1_TRBD1-2_TRBJ2-2	9.71701e-06	5.94463e-06	1.36466e-05	23	22
TRBV4-1_TRBD1-2_TRBJ2-2	2.47593e-05	2.56909e-05	2.37889e-05	25	24
TRBV4-2*01/TRBV4-3*01_TRBD1-2_TRBJ2-2	1.94721e-05	2.54569e-05	1.32381e-05	18	18
TRBV4-2*02_TRBD1-2_TRBJ2-2	6.90486e-05	7.69e-05	6.087e-05	25	24
TRBV4-3*02_TRBD1-2_TRBJ2-2	4.81647e-08	7.67409e-08	1.83977e-08	2	1
TRBV5-1_TRBD1-2_TRBJ2-2	0.000621792	0.000623943	0.00061955	25	24
TRBV5-3_TRBD1-2_TRBJ2-2	3.55923e-05	3.30261e-05	3.82654e-05	25	24
TRBV5-4_TRBD1-2_TRBJ2-2	9.04866e-05	6.12146e-05	0.000120978	25	24
TRBV5-5_TRBD1-2_TRBJ2-2	3.33689e-05	3.54346e-05	3.12171e-05	25	23
TRBV5-6_TRBD1-2_TRBJ2-2	9.0029e-05	8.66807e-05	9.35167e-05	25	24
TRBV5-7_TRBD1-2_TRBJ2-2	7.85516e-07	1.42185e-06	1.22669e-07	8	2
TRBV5-8_TRBD1-2_TRBJ2-2	6.79204e-06	7.77942e-06	5.76351e-06	23	20
TRBV6-1_TRBD1-2_TRBJ2-2	0.000285061	0.000293163	0.000276622	25	24
TRBV6-2/TRBV6-3_TRBD1-2_TRBJ2-2	0.000653083	0.000665753	0.000639885	25	24
TRBV6-4_TRBD1-2_TRBJ2-2	0.000110446	9.51002e-05	0.000126431	25	24
TRBV6-7_TRBD1-2_TRBJ2-2	1.73465e-05	1.58085e-05	1.89486e-05	23	21
TRBV6-8_TRBD1-2_TRBJ2-2	1.613e-05	1.27585e-05	1.9642e-05	19	15
TRBV6-9_TRBD1-2_TRBJ2-2	7.75889e-06	8.90325e-06	6.56686e-06	17	10
TRBV7-1_TRBD1-2_TRBJ2-2	6.6755e-05	0.000113034	1.85481e-05	24	15
TRBV7-2_TRBD1-2_TRBJ2-2	0.000977894	0.000830697	0.00113122	25	24
TRBV7-3_TRBD1-2_TRBJ2-2	0.00114831	0.0009145	0.00139186	24	24
TRBV7-4_TRBD1-2_TRBJ2-2	0.000109492	9.20162e-05	0.000127695	24	19
TRBV7-6_TRBD1-2_TRBJ2-2	0.00111981	0.00127497	0.000958174	25	24
TRBV7-7_TRBD1-2_TRBJ2-2	0.00051037	0.000471234	0.000551137	25	24
TRBV7-8_TRBD1-2_TRBJ2-2	0.000224909	0.000213982	0.000236292	25	23
TRBV7-9_TRBD1-2_TRBJ2-2	0.00205688	0.00206758	0.00204574	25	24
TRBV9-1_TRBD1-2_TRBJ2-2	2.23549e-05	2.67093e-05	1.7819e-05	25	24
TRBV10-1_TRBD1-2_TRBJ2-2	5.56095e-05	5.60936e-05	5.51052e-05	25	24
TRBV10-2_TRBD1-2_TRBJ2-2	1.56672e-05	1.53912e-05	1.59547e-05	25	24
TRBV10-3_TRBD1-2_TRBJ2-2	0.000100512	0.000110495	9.01141e-05	25	24
TRBV11-1_TRBD1-2_TRBJ2-2	1.6457e-05	1.87503e-05	1.40681e-05	23	20
TRBV11-2_TRBD1-2_TRBJ2-2	9.01199e-05	8.73437e-05	9.30117e-05	25	24
TRBV11-3_TRBD1-2_TRBJ2-2	5.15997e-05	5.54009e-05	4.76402e-05	25	24
TRBV12-3/TRBV12-4_TRBD1-2_TRBJ2-2	3.3255e-05	3.23771e-05	3.41696e-05	25	24
TRBV12-5_TRBD1-2_TRBJ2-2	9.96238e-06	1.03916e-05	9.51529e-06	25	24
TRBV13-1_TRBD1-2_TRBJ2-2	5.51917e-05	5.70817e-05	5.32229e-05	25	24
TRBV14-1_TRBD1-2_TRBJ2-2	7.45708e-05	9.12811e-05	5.71643e-05	25	24
TRBV15-1_TRBD1-2_TRBJ2-2	6.55623e-06	6.55123e-06	6.56143e-06	24	23
TRBV16-1_TRBD1-2_TRBJ2-2	8.43545e-06	5.09152e-06	1.19187e-05	17	15
TRBV17-1_TRBD1-2_TRBJ2-2	5.02946e-08	4.20938e-08	5.88371e-08	1	3
TRBV18-1_TRBD1-2_TRBJ2-2	0.00308066	0.00265376	0.00352535	25	24
TRBV19-1_TRBD1-2_TRBJ2-2	0.00313483	0.00326314	0.00300118	25	24
TRBV20-1_TRBD1-2_TRBJ2-2	0.000436736	0.000413608	0.000460828	25	24
TRBV23-1_TRBD1-2_TRBJ2-2	0.000255085	0.000167294	0.000346534	25	24
TRBV24-1_TRBD1-2_TRBJ2-2	7.54605e-06	6.29537e-06	8.84884e-06	24	22
TRBV25-1_TRBD1-2_TRBJ2-2	1.60645e-06	2.12605e-06	1.06519e-06	19	16
TRBV27-1_TRBD1-2_TRBJ2-2	9.33138e-06	1.09803e-05	7.61377e-06	25	24
TRBV28-1_TRBD1-2_TRBJ2-2	2.25637e-05	2.67565e-05	1.81962e-05	25	23
TRBV29-1_TRBD1-2_TRBJ2-2	0.000247361	0.000209529	0.000286771	25	24
TRBV30-1_TRBD1-2_TRBJ2-2	0.00105016	0.00116294	0.000932691	25	24
TRBV2-1_TRBD1-1_TRBJ2-3	0.00320163	0.00284269	0.00357553	25	24
TRBV3-1_TRBD1-1_TRBJ2-3	2.14786e-05	2.0871e-05	2.21115e-05	25	24
TRBV4-1_TRBD1-1_TRBJ2-3	0.000134056	0.000126383	0.000142048	25	24
TRBV4-2*01/TRBV4-3*01_TRBD1-1_TRBJ2-3	5.52867e-05	5.96891e-05	5.07007e-05	19	17
TRBV4-2*02_TRBD1-1_TRBJ2-3	8.5961e-05	8.1987e-05	9.01006e-05	25	24
TRBV4-3*02_TRBD1-1_TRBJ2-3	2.48276e-07	2.00625e-07	2.97912e-07	9	6
TRBV5-1_TRBD1-1_TRBJ2-3	0.00190226	0.00198801	0.00181293	25	24
TRBV5-3_TRBD1-1_TRBJ2-3	4.23712e-05	4.35211e-05	4.11735e-05	25	24
TRBV5-4_TRBD1-1_TRBJ2-3	0.000352639	0.000269152	0.000439606	25	24
TRBV5-5_TRBD1-1_TRBJ2-3	9.28016e-05	0.000103716	8.14328e-05	25	24
TRBV5-6_TRBD1-1_TRBJ2-3	0.000344192	0.000391019	0.000295414	25	24
TRBV5-7_TRBD1-1_TRBJ2-3	3.68374e-06	3.74392e-06	3.62105e-06	16	8
TRBV5-8_TRBD1-1_TRBJ2-3	3.3701e-05	4.07044e-05	2.64057e-05	25	22
TRBV6-1_TRBD1-1_TRBJ2-3	0.00173824	0.00169137	0.00178706	25	24
TRBV6-2/TRBV6-3_TRBD1-1_TRBJ2-3	0.002122	0.00202618	0.00222182	25	24
TRBV6-4_TRBD1-1_TRBJ2-3	0.000617032	0.00089011	0.000332575	25	24
TRBV6-7_TRBD1-1_TRBJ2-3	9.10263e-05	4.9153e-05	0.000134644	25	23
TRBV6-8_TRBD1-1_TRBJ2-3	3.41607e-05	2.9382e-05	3.91386e-05	23	21
TRBV6-9_TRBD1-1_TRBJ2-3	2.60991e-05	2.64501e-05	2.57334e-05	21	15
TRBV7-1_TRBD1-1_TRBJ2-3	3.28382e-05	1.88452e-05	4.74142e-05	19	18
TRBV7-2_TRBD1-1_TRBJ2-3	0.0045716	0.00404874	0.00511625	25	24
TRBV7-3_TRBD1-1_TRBJ2-3	0.00234661	0.00211146	0.00259156	25	24
TRBV7-4_TRBD1-1_TRBJ2-3	0.000317033	0.000289547	0.000345665	25	24
TRBV7-6_TRBD1-1_TRBJ2-3	0.00294987	0.00224901	0.00367994	25	24
TRBV7-7_TRBD1-1_TRBJ2-3	0.00139992	0.00136925	0.00143187	25	24
TRBV7-8_TRBD1-1_TRBJ2-3	0.000770697	0.000618187	0.000929563	25	23
TRBV7-9_TRBD1-1_TRBJ2-3	0.00599276	0.00517505	0.00684455	25	24
TRBV9-1_TRBD1-1_TRBJ2-3	7.46015e-05	6.63436e-05	8.32034e-05	25	24
TRBV10-1_TRBD1-1_TRBJ2-3	0.00022594	0.000207049	0.000245617	25	24
TRBV10-2_TRBD1-1_TRBJ2-3	5.08561e-05	4.63548e-05	5.55449e-05	25	24
TRBV10-3_TRBD1-1_TRBJ2-3	0.000285478	0.00029547	0.00027507	25	24
TRBV11-1_TRBD1-1_TRBJ2-3	7.14639e-05	7.27187e-05	7.01569e-05	25	24
TRBV11-2_TRBD1-1_TRBJ2-3	0.000446884	0.000490419	0.000401536	25	24
TRBV11-3_TRBD1-1_TRBJ2-3	0.000261344	0.000268518	0.000253872	25	24
TRBV12-3/TRBV12-4_TRBD1-1_TRBJ2-3	0.000118058	0.000106137	0.000130476	25	24
TRBV12-5_TRBD1-1_TRBJ2-3	3.81531e-05	3.74199e-05	3.89168e-05	25	24
TRBV13-1_TRBD1-1_TRBJ2-3	0.000249301	0.000235324	0.00026386	25	24
TRBV14-1_TRBD1-1_TRBJ2-3	0.000319604	0.000260285	0.000381395	25	24
TRBV15-1_TRBD1-1_TRBJ2-3	2.5866e-05	2.32439e-05	2.85975e-05	25	24
TRBV16-1_TRBD1-1_TRBJ2-3	2.59059e-05	2.27588e-05	2.91842e-05	23	23
TRBV17-1_TRBD1-1_TRBJ2-3	3.17148e-08	4.51055e-08	1.77663e-08	1	1
TRBV18-1_TRBD1-1_TRBJ2-3	0.0167933	0.018753	0.014752	25	24
TRBV19-1_TRBD1-1_TRBJ2-3	0.0139622	0.0121958	0.0158021	25	24
TRBV20-1_TRBD1-1_TRBJ2-3	0.00168681	0.00165257	0.00172247	25	24
TRBV23-1_TRBD1-1_TRBJ2-3	0.00120011	0.000851248	0.0015635	25	24
TRBV24-1_TRBD1-1_TRBJ2-3	3.82995e-05	3.80122e-05	3.85987e-05	25	24
TRBV25-1_TRBD1-1_TRBJ2-3	6.96928e-06	7.1752e-06	6.75478e-06	22	24
TRBV27-1_TRBD1-1_TRBJ2-3	3.42225e-05	3.02539e-05	3.83565e-05	25	24
TRBV28-1_TRBD1-1_TRBJ2-3	0.000148766	0.000157424	0.000139746	25	23
TRBV29-1_TRBD1-1_TRBJ2-3	0.00108063	0.00108912	0.00107178	25	24
TRBV30-1_TRBD1-1_TRBJ2-3	0.00421499	0.00396974	0.00447045	25	24
TRBV2-1_TRBD1-2_TRBJ2-3	0.0029019	0.00322421	0.00256615	25	24
TRBV3-1_TRBD1-2_TRBJ2-3	1.88105e-05	2.01785e-05	1.73854e-05	25	24
TRBV4-1_TRBD1-2_TRBJ2-3	7.77669e-05	7.73892e-05	7.81603e-05	25	24
TRBV4-2*01/TRBV4-3*01_TRBD1-2_TRBJ2-3	6.27539e-05	8.51175e-05	3.94585e-05	19	19
TRBV4-2*02_TRBD1-2_TRBJ2-3	0.000240415	0.000166214	0.000317708	25	24
TRBV4-3*02_TRBD1-2_TRBJ2-3	6.9419e-07	1.06793e-06	3.04878e-07	20	7
TRBV5-1_TRBD1-2_TRBJ2-3	0.00123947	0.00115652	0.00132588	25	24
TRBV5-3_TRBD1-2_TRBJ2-3	4.30742e-05	3.4814e-05	5.16787e-05	25	24
TRBV5-4_TRBD1-2_TRBJ2-3	0.000257115	0.000192174	0.000324761	25	24
TRBV5-5_TRBD1-2_TRBJ2-3	4.43496e-05	4.41654e-05	4.45414e-05	25	24
TRBV5-6_TRBD1-2_TRBJ2-3	0.000176751	0.000150278	0.000204326	25	24
TRBV5-7_TRBD1-2_TRBJ2-3	9.47617e-07	8.6899e-07	1.02952e-06	7	6
TRBV5-8_TRBD1-2_TRBJ2-3	1.90715e-05	2.31715e-05	1.48007e-05	25	24
TRBV6-1_TRBD1-2_TRBJ2-3	0.00121726	0.00119755	0.0012378	25	24
TRBV6-2/TRBV6-3_TRBD1-2_TRBJ2-3	0.00260355	0.00197618	0.00325705	25	24
TRBV6-4_TRBD1-2_TRBJ2-3	0.0004182	0.000452581	0.000382386	25	24
TRBV6-7_TRBD1-2_TRBJ2-3	6.10457e-05	5.01518e-05	7.23934e-05	24	24
TRBV6-8_TRBD1-2_TRBJ2-3	3.88136e-05	3.82013e-05	3.94515e-05	25	20
TRBV6-9_TRBD1-2_TRBJ2-3	4.09227e-05	1.99268e-05	6.27935e-05	19	15
TRBV7-1_TRBD1-2_TRBJ2-3	0.000102309	9.09963e-05	0.000114092	24	21
TRBV7-2_TRBD1-2_TRBJ2-3	0.00370551	0.00332685	0.00409994	25	24
TRBV7-3_TRBD1-2_TRBJ2-3	0.00232939	0.00214772	0.00251862	25	24
TRBV7-4_TRBD1-2_TRBJ2-3	0.000961613	0.00159258	0.000304359	25	23
TRBV7-6_TRBD1-2_TRBJ2-3	0.00279578	0.00279792	0.00279356	25	24
TRBV7-7_TRBD1-2_TRBJ2-3	0.00102247	0.00112006	0.000920808	25	24
TRBV7-8_TRBD1-2_TRBJ2-3	0.00102257	0.000779832	0.00127543	25	23
TRBV7-9_TRBD1-2_TRBJ2-3	0.00310553	0.00312943	0.00308062	25	24
TRBV9-1_TRBD1-2_TRBJ2-3	5.3589e-05	5.02077e-05	5.71112e-05	25	24
TRBV10-1_TRBD1-2_TRBJ2-3	0.000208286	0.000164691	0.000253697	25	24
TRBV10-2_TRBD1-2_TRBJ2-3	0.000143831	0.000187351	9.84976e-05	25	23
TRBV10-3_TRBD1-2_TRBJ2-3	0.000339974	0.000298694	0.000382975	25	24
TRBV11-1_TRBD1-2_TRBJ2-3	4.13433e-05	4.86981e-05	3.3682e-05	25	23
TRBV11-2_TRBD1-2_TRBJ2-3	0.000306474	0.000287891	0.000325831	25	24
TRBV11-3_TRBD1-2_TRBJ2-3	0.000162159	0.000163668	0.000160587	25	24
TRBV12-3/TRBV12-4_TRBD1-2_TRBJ2-3	0.0001088	0.000113695	0.000103701	25	24
TRBV12-5_TRBD1-2_TRBJ2-3	3.90437e-05	3.05267e-05	4.79157e-05	25	24
TRBV13-1_TRBD1-2_TRBJ2-3	0.000324441	0.000279294	0.00037147	25	24
TRBV14-1_TRBD1-2_TRBJ2-3	0.000373654	0.000304107	0.000446098	25	24
TRBV15-1_TRBD1-2_TRBJ2-3	2.08395e-05	2.63698e-05	1.50787e-05	25	24
TRBV16-1_TRBD1-2_TRBJ2-3	1.64024e-05	1.63849e-05	1.64206e-05	23	19
TRBV17-1_TRBD1-2_TRBJ2-3	2.68278e-07	2.93123e-08	5.17201e-07	1	2
TRBV18-1_TRBD1-2_TRBJ2-3	0.00940535	0.00992969	0.00885917	25	24
TRBV19-1_TRBD1-2_TRBJ2-3	0.0107484	0.00941235	0.0121402	25	24
TRBV20-1_TRBD1-2_TRBJ2-3	0.00196225	0.002116	0.00180208	25	24
TRBV23-1_TRBD1-2_TRBJ2-3	0.000510191	0.000485526	0.000535884	25	24
TRBV24-1_TRBD1-2_TRBJ2-3	1.94283e-05	2.12872e-05	1.7492e-05	25	24
TRBV25-1_TRBD1-2_TRBJ2-3	4.35398e-06	4.5649e-06	4.13427e-06	24	23
TRBV27-1_TRBD1-2_TRBJ2-3	3.49246e-05	3.19977e-05	3.79735e-05	25	24
TRBV28-1_TRBD1-2_TRBJ2-3	0.000104397	0.000113811	9.4591e-05	25	24
TRBV29-1_TRBD1-2_TRBJ2-3	0.000816794	0.00100253	0.000623323	25	24
TRBV30-1_TRBD1-2_TRBJ2-3	0.00336709	0.00391894	0.00279225	25	24
TRBV2-1_TRBD1-1_TRBJ2-4	0.000724501	0.000755707	0.000691994	25	24
TRBV3-1_TRBD1-1_TRBJ2-4	3.90253e-06	3.74711e-06	4.06444e-06	22	18
TRBV4-1_TRBD1-1_TRBJ2-4	1.34792e-05	1.41748e-05	1.27547e-05	25	23
TRBV4-2*01/TRBV4-3*01_TRBD1-1_TRBJ2-4	7.75114e-06	7.94053e-06	7.55386e-06	19	16
TRBV4-2*02_TRBD1-1_TRBJ2-4	3.43828e-05	3.82087e-05	3.03974e-05	25	22
TRBV4-3*02_TRBD1-1_TRBJ2-4	1.00045e-07	9.39307e-08	1.06414e-07	3	3
TRBV5-1_TRBD1-1_TRBJ2-4	0.00048329	0.000283983	0.000690901	25	24
TRBV5-3_TRBD1-1_TRBJ2-4	2.07799e-05	2.08837e-05	2.06717e-05	24	23
TRBV5-4_TRBD1-1_TRBJ2-4	3.78876e-05	3.9201e-05	3.65196e-05	25	24
TRBV5-5_TRBD1-1_TRBJ2-4	4.76142e-05	5.44337e-05	4.05104e-05	24	23
TRBV5-6_TRBD1-1_TRBJ2-4	0.000141847	0.000138062	0.00014579	25	24
TRBV5-7_TRBD1-1_TRBJ2-4	8.04771e-07	7.93304e-07	8.16715e-07	9	3
TRBV5-8_TRBD1-1_TRBJ2-4	5.68799e-06	7.05252e-06	4.26661e-06	22	17
TRBV6-1_TRBD1-1_TRBJ2-4	0.000611404	0.000806705	0.000407966	25	24
TRBV6-2/TRBV6-3_TRBD1-1_TRBJ2-4	0.000465038	0.000450468	0.000480215	25	24
TRBV6-4_TRBD1-1_TRBJ2-4	4.17556e-05	3.9133e-05	4.44874e-05	25	24
TRBV6-7_TRBD1-1_TRBJ2-4	2.12359e-05	1.79978e-05	2.46089e-05	21	16
TRBV6-8_TRBD1-1_TRBJ2-4	1.08642e-05	1.16675e-05	1.00274e-05	16	13
TRBV6-9_TRBD1-1_TRBJ2-4	7.2785e-06	3.93293e-06	1.07635e-05	8	8
TRBV7-1_TRBD1-1_TRBJ2-4	1.22216e-05	1.03113e-05	1.42115e-05	10	10
TRBV7-2_TRBD1-1_TRBJ2-4	0.00110813	0.000799149	0.00142998	25	24
TRBV7-3_TRBD1-1_TRBJ2-4	0.000374435	0.00033105	0.000419628	24	23
TRBV7-4_TRBD1-1_TRBJ2-4	0.000195083	0.000267602	0.000119542	25	22
TRBV7-6_TRBD1-1_TRBJ2-4	0.00031644	0.000238252	0.000397886	25	24
TRBV7-7_TRBD1-1_TRBJ2-4	0.000134423	0.000152368	0.000115731	24	21
TRBV7-8_TRBD1-1_TRBJ2-4	0.000164573	0.000102738	0.000228985	25	23
TRBV7-9_TRBD1-1_TRBJ2-4	0.00205175	0.001853	0.00225879	25	24
TRBV9-1_TRBD1-1_TRBJ2-4	7.56951e-06	9.04456e-06	6.03299e-06	25	24
TRBV10-1_TRBD1-1_TRBJ2-4	4.27823e-05	3.34584e-05	5.24948e-05	25	24
TRBV10-2_TRBD1-1_TRBJ2-4	9.86513e-06	1.01248e-05	9.59468e-06	21	20
TRBV10-3_TRBD1-1_TRBJ2-4	5.45038e-05	5.29869e-05	5.6084e-05	25	24
TRBV11-1_TRBD1-1_TRBJ2-4	1.25306e-05	1.06188e-05	1.4522e-05	22	18
TRBV11-2_TRBD1-1_TRBJ2-4	7.92051e-05	7.89435e-05	7.94776e-05	25	24
TRBV11-3_TRBD1-1_TRBJ2-4	4.17752e-05	4.12171e-05	4.23565e-05	25	24
TRBV12-3/TRBV12-4_TRBD1-1_TRBJ2-4	2.04889e-05	2.16542e-05	1.92751e-05	25	24
TRBV12-5_TRBD1-1_TRBJ2-4	3.50765e-05	5.97987e-05	9.32425e-06	25	21
TRBV13-1_TRBD1-1_TRBJ2-4	7.05577e-05	8.65077e-05	5.39431e-05	25	24
TRBV14-1_TRBD1-1_TRBJ2-4	0.000130746	0.000118995	0.000142986	25	24
TRBV15-1_TRBD1-1_TRBJ2-4	4.59357e-06	3.66945e-06	5.5562e-06	25	23
TRBV16-1_TRBD1-1_TRBJ2-4	6.82968e-06	8.59935e-06	4.98629e-06	17	18
TRBV17-1_TRBD1-1_TRBJ2-4	1.79245e-08	3.5132e-08	0	1	0
TRBV18-1_TRBD1-1_TRBJ2-4	0.00322468	0.00339314	0.0030492	25	24
TRBV19-1_TRBD1-1_TRBJ2-4	0.00281895	0.00302739	0.00260183	25	24
TRBV20-1_TRBD1-1_TRBJ2-4	0.000322929	0.000324735	0.000321047	25	24
TRBV23-1_TRBD1-1_TRBJ2-4	0.000310395	0.00034624	0.000273056	25	24
TRBV24-1_TRBD1-1_TRBJ2-4	4.46958e-06	4.09447e-06	4.86032e-06	23	21
TRBV25-1_TRBD1-1_TRBJ2-4	8.83469e-07	7.0011e-07	1.07447e-06	12	15
TRBV27-1_TRBD1-1_TRBJ2-4	5.30118e-06	5.69373e-06	4.89227e-06	25	23
TRBV28-1_TRBD1-1_TRBJ2-4	2.65358e-05	3.05549e-05	2.23492e-05	25	23
TRBV29-1_TRBD1-1_TRBJ2-4	0.000192893	0.000181164	0.000205111	25	24
TRBV30-1_TRBD1-1_TRBJ2-4	0.000957968	0.00120955	0.0006959	25	24
TRBV2-1_TRBD1-2_TRBJ2-4	0.000341157	0.000322158	0.000360947	25	24
TRBV3-1_TRBD1-2_TRBJ2-4	2.45711e-06	2.5283e-06	2.38296e-06	20	21
TRBV4-1_TRBD1-2_TRBJ2-4	8.41694e-06	7.90607e-06	8.9491e-06	23	24
TRBV4-2*01/TRBV4-3*01_TRBD1-2_TRBJ2-4	9.87775e-06	5.97259e-06	1.39456e-05	18	16
TRBV4-2*02_TRBD1-2_TRBJ2-4	6.56927e-05	2.83895e-05	0.00010455	25	24
TRBV4-3*02_TRBD1-2_TRBJ2-4	7.41205e-08	5.06968e-08	9.85202e-08	2	4
TRBV5-1_TRBD1-2_TRBJ2-4	0.000159089	0.000152209	0.000166256	25	24
TRBV5-3_TRBD1-2_TRBJ2-4	1.4634e-05	1.4947e-05	1.43079e-05	22	19
TRBV5-4_TRBD1-2_TRBJ2-4	7.13247e-05	2.09407e-05	0.000123808	25	22
TRBV5-5_TRBD1-2_TRBJ2-4	1.47701e-05	1.52999e-05	1.42183e-05	24	22
TRBV5-6_TRBD1-2_TRBJ2-4	3.36537e-05	3.45812e-05	3.26877e-05	25	23
TRBV5-7_TRBD1-2_TRBJ2-4	7.69927e-07	3.01168e-07	1.25822e-06	3	1
TRBV5-8_TRBD1-2_TRBJ2-4	2.55876e-06	3.70629e-06	1.36342e-06	17	7
TRBV6-1_TRBD1-2_TRBJ2-4	0.000134549	0.000128891	0.000140442	25	24
TRBV6-2/TRBV6-3_TRBD1-2_TRBJ2-4	0.000259447	0.000244205	0.000275325	25	24
TRBV6-4_TRBD1-2_TRBJ2-4	2.40713e-05	1.74393e-05	3.09795e-05	24	23
TRBV6-7_TRBD1-2_TRBJ2-4	6.65427e-06	8.71698e-06	4.50561e-06	15	13
TRBV6-8_TRBD1-2_TRBJ2-4	1.05544e-05	1.40833e-05	6.87854e-06	14	10
TRBV6-9_TRBD1-2_TRBJ2-4	2.56531e-06	2.87008e-06	2.24784e-06	4	5
TRBV7-1_TRBD1-2_TRBJ2-4	1.51258e-05	1.59518e-05	1.42655e-05	12	9
TRBV7-2_TRBD1-2_TRBJ2-4	0.000435401	0.00044759	0.000422705	25	23
TRBV7-3_TRBD1-2_TRBJ2-4	0.000263289	0.000317869	0.000206434	23	24
TRBV7-4_TRBD1-2_TRBJ2-4	3.60822e-05	4.04885e-05	3.14922e-05	16	14
TRBV7-6_TRBD1-2_TRBJ2-4	0.000163386	0.000147129	0.00018032	25	23
TRBV7-7_TRBD1-2_TRBJ2-4	8.30241e-05	5.66579e-05	0.000110489	20	21
TRBV7-8_TRBD1-2_TRBJ2-4	8.59042e-05	8.88171e-05	8.28699e-05	24	21
TRBV7-9_TRBD1-2_TRBJ2-4	0.000849896	0.000777717	0.000925083	25	24
TRBV9-1_TRBD1-2_TRBJ2-4	3.3278e-06	3.00784e-06	3.66109e-06	23	22
TRBV10-1_TRBD1-2_TRBJ2-4	1.83162e-05	1.98494e-05	1.67191e-05	25	23
TRBV10-2_TRBD1-2_TRBJ2-4	5.86986e-06	4.82398e-06	6.95932e-06	20	20
TRBV10-3_TRBD1-2_TRBJ2-4	2.49856e-05	2.29985e-05	2.70555e-05	25	24
TRBV11-1_TRBD1-2_TRBJ2-4	5.02546e-06	4.94165e-06	5.11277e-06	14	14
TRBV11-2_TRBD1-2_TRBJ2-4	3.82948e-05	4.26131e-05	3.37965e-05	25	21
TRBV11-3_TRBD1-2_TRBJ2-4	3.53526e-05	1.88759e-05	5.25159e-05	22	17
TRBV12-3/TRBV12-4_TRBD1-2_TRBJ2-4	1.10969e-05	1.09204e-05	1.12807e-05	25	23
TRBV12-5_TRBD1-2_TRBJ2-4	3.83598e-06	4.00189e-06	3.66315e-06	21	14
TRBV13-1_TRBD1-2_TRBJ2-4	2.84693e-05	2.29255e-05	3.4244e-05	24	24
TRBV14-1_TRBD1-2_TRBJ2-4	4.57761e-05	4.93077e-05	4.20974e-05	25	24
TRBV15-1_TRBD1-2_TRBJ2-4	1.81694e-06	1.69625e-06	1.94266e-06	21	17
TRBV16-1_TRBD1-2_TRBJ2-4	2.62619e-06	3.6615e-06	1.54774e-06	11	3
TRBV17-1_TRBD1-2_TRBJ2-4	0	0	0	0	0
TRBV18-1_TRBD1-2_TRBJ2-4	0.00116851	0.00105455	0.00128721	25	24
TRBV19-1_TRBD1-2_TRBJ2-4	0.00134883	0.00140682	0.00128843	25	24
TRBV20-1_TRBD1-2_TRBJ2-4	0.000246441	0.000243343	0.000249669	25	24
TRBV23-1_TRBD1-2_TRBJ2-4	0.000108485	0.000119836	9.66608e-05	25	24
TRBV24-1_TRBD1-2_TRBJ2-4	1.53116e-06	1.75061e-06	1.30257e-06	20	14
TRBV25-1_TRBD1-2_TRBJ2-4	4.18233e-07	3.11602e-07	5.29306e-07	8	10
TRBV27-1_TRBD1-2_TRBJ2-4	2.9659e-06	3.52814e-06	2.38023e-06	25	22
TRBV28-1_TRBD1-2_TRBJ2-4	1.19861e-05	1.16286e-05	1.23586e-05	24	22
TRBV29-1_TRBD1-2_TRBJ2-4	6.70657e-05	6.05924e-05	7.38086e-05	25	24
TRBV30-1_TRBD1-2_TRBJ2-4	0.000630973	0.000437219	0.000832801	25	23
TRBV2-1_TRBD1-1_TRBJ2-5	0.00371152	0.0034345	0.00400009	25	24
TRBV3-1_TRBD1-1_TRBJ2-5	2.31553e-05	2.2679e-05	2.36514e-05	25	24
TRBV4-1_TRBD1-1_TRBJ2-5	6.77677e-05	6.47534e-05	7.09077e-05	25	24
TRBV4-2*01/TRBV4-3*01_TRBD1-1_TRBJ2-5	2.83775e-05	2.98544e-05	2.6839e-05	19	18
TRBV4-2*02_TRBD1-1_TRBJ2-5	5.68689e-05	6.15907e-05	5.19504e-05	25	24
TRBV4-3*02_TRBD1-1_TRBJ2-5	2.39514e-07	2.35256e-07	2.4395e-07	7	8
TRBV5-1_TRBD1-1_TRBJ2-5	0.00166073	0.00183352	0.00148074	25	24
TRBV5-3_TRBD1-1_TRBJ2-5	5.0256e-05	3.9111e-05	6.18654e-05	25	23
TRBV5-4_TRBD1-1_TRBJ2-5	0.000239709	0.000233178	0.000246512	25	24
TRBV5-5_TRBD1-1_TRBJ2-5	0.000153654	0.000156484	0.000150705	25	24
TRBV5-6_TRBD1-1_TRBJ2-5	0.000640953	0.000647715	0.000633909	25	24
TRBV5-7_TRBD1-1_TRBJ2-5	1.02453e-05	1.59391e-05	4.31425e-06	15	9
TRBV5-8_TRBD1-1_TRBJ2-5	3.14218e-05	3.31022e-05	2.96713e-05	25	23
TRBV6-1_TRBD1-1_TRBJ2-5	0.00163064	0.00144554	0.00182345	25	24
TRBV6-2/TRBV6-3_TRBD1-1_TRBJ2-5	0.00250449	0.00267061	0.00233145	25	24
TRBV6-4_TRBD1-1_TRBJ2-5	0.000323243	0.000180479	0.000471956	25	24
TRBV6-7_TRBD1-1_TRBJ2-5	7.75513e-05	5.83621e-05	9.75402e-05	25	22
TRBV6-8_TRBD1-1_TRBJ2-5	3.4587e-05	3.41318e-05	3.50612e-05	23	19
TRBV6-9_TRBD1-1_TRBJ2-5	1.7572e-05	1.45894e-05	2.06788e-05	15	11
TRBV7-1_TRBD1-1_TRBJ2-5	1.99711e-05	1.67566e-05	2.33195e-05	10	9
TRBV7-2_TRBD1-1_TRBJ2-5	0.00484403	0.00461362	0.00508403	25	24
TRBV7-3_TRBD1-1_TRBJ2-5	0.0020243	0.00170114	0.00236094	25	24
TRBV7-4_TRBD1-1_TRBJ2-5	0.000380988	0.000389845	0.000371762	25	22
TRBV7-6_TRBD1-1_TRBJ2-5	0.0027332	0.00279612	0.00266765	25	24
TRBV7-7_TRBD1-1_TRBJ2-5	0.00324748	0.00287944	0.00363085	25	24
TRBV7-8_TRBD1-1_TRBJ2-5	0.000742083	0.000695724	0.000790373	25	23
TRBV7-9_TRBD1-1_TRBJ2-5	0.0114541	0.0102296	0.0127297	25	24
TRBV9-1_TRBD1-1_TRBJ2-5	6.81669e-05	8.71016e-05	4.84432e-05	25	24
TRBV10-1_TRBD1-1_TRBJ2-5	0.000235378	0.000140373	0.000334341	25	24
TRBV10-2_TRBD1-1_TRBJ2-5	5.61628e-05	6.04314e-05	5.17163e-05	25	24
TRBV10-3_TRBD1-1_TRBJ2-5	0.000317872	0.000293486	0.000343274	25	24
TRBV11-1_TRBD1-1_TRBJ2-5	0.000105298	0.000126086	8.36443e-05	25	23
TRBV11-2_TRBD1-1_TRBJ2-5	0.000546208	0.000456334	0.000639828	25	24
TRBV11-3_TRBD1-1_TRBJ2-5	0.00023221	0.000248256	0.000215495	25	24
TRBV12-3/TRBV12-4_TRBD1-1_TRBJ2-5	0.000179297	0.000132159	0.000228399	25	24
TRBV12-5_TRBD1-1_TRBJ2-5	3.5003e-05	3.55802e-05	3.44017e-05	25	24
TRBV13-1_TRBD1-1_TRBJ2-5	0.000279092	0.000286997	0.000270857	25	24
TRBV14-1_TRBD1-1_TRBJ2-5	0.000262329	0.00024941	0.000275785	25	24
TRBV15-1_TRBD1-1_TRBJ2-5	2.46491e-05	2.55594e-05	2.3701e-05	25	24
TRBV16-1_TRBD1-1_TRBJ2-5	2.47439e-05	2.79389e-05	2.14158e-05	24	19
TRBV17-1_TRBD1-1_TRBJ2-5	5.98597e-08	6.61581e-08	5.32988e-08	1	1
TRBV18-1_TRBD1-1_TRBJ2-5	0.0189795	0.0195312	0.0184047	25	24
TRBV19-1_TRBD1-1_TRBJ2-5	0.0146923	0.0134832	0.0159517	25	24
TRBV20-1_TRBD1-1_TRBJ2-5	0.00142831	0.00144265	0.00141337	25	24
TRBV23-1_TRBD1-1_TRBJ2-5	0.00126782	0.00123557	0.00130141	25	24
TRBV24-1_TRBD1-1_TRBJ2-5	2.25807e-05	2.63094e-05	1.86966e-05	25	24
TRBV25-1_TRBD1-1_TRBJ2-5	7.66803e-06	7.23404e-06	8.1201e-06	25	23
TRBV27-1_TRBD1-1_TRBJ2-5	2.7232e-05	2.95441e-05	2.48236e-05	25	24
TRBV28-1_TRBD1-1_TRBJ2-5	8.94017e-05	9.61575e-05	8.23645e-05	25	23
TRBV29-1_TRBD1-1_TRBJ2-5	0.00101455	0.00105147	0.000976099	25	24
TRBV30-1_TRBD1-1_TRBJ2-5	0.00283355	0.00295994	0.0027019	25	24
TRBV2-1_TRBD1-2_TRBJ2-5	0.00286635	0.00247207	0.00327706	25	24
TRBV3-1_TRBD1-2_TRBJ2-5	1.40469e-05	1.47592e-05	1.3305e-05	25	24
TRBV4-1_TRBD1-2_TRBJ2-5	6.91731e-05	8.81828e-05	4.93713e-05	25	24
TRBV4-2*01/TRBV4-3*01_TRBD1-2_TRBJ2-5	2.11223e-05	2.00414e-05	2.22483e-05	18	18
TRBV4-2*02_TRBD1-2_TRBJ2-5	9.31479e-05	0.000102645	8.32546e-05	25	24
TRBV4-3*02_TRBD1-2_TRBJ2-5	4.78781e-07	4.73806e-07	4.83964e-07	14	11
TRBV5-1_TRBD1-2_TRBJ2-5	0.00108516	0.000914064	0.00126338	25	24
TRBV5-3_TRBD1-2_TRBJ2-5	3.28013e-05	2.60974e-05	3.97845e-05	24	24
TRBV5-4_TRBD1-2_TRBJ2-5	0.000144485	0.000139658	0.000149513	25	24
TRBV5-5_TRBD1-2_TRBJ2-5	8.72481e-05	8.86884e-05	8.57479e-05	25	24
TRBV5-6_TRBD1-2_TRBJ2-5	0.000335476	0.000288771	0.000384126	25	24
TRBV5-7_TRBD1-2_TRBJ2-5	2.00978e-06	1.69346e-06	2.33929e-06	8	8
TRBV5-8_TRBD1-2_TRBJ2-5	1.35166e-05	1.3717e-05	1.33078e-05	25	24
TRBV6-1_TRBD1-2_TRBJ2-5	0.00103407	0.00103842	0.00102954	25	24
TRBV6-2/TRBV6-3_TRBD1-2_TRBJ2-5	0.00185585	0.00149278	0.00223404	25	24
TRBV6-4_TRBD1-2_TRBJ2-5	0.000115358	0.0001164	0.000114273	25	24
TRBV6-7_TRBD1-2_TRBJ2-5	5.94625e-05	4.30467e-05	7.65622e-05	25	22
TRBV6-8_TRBD1-2_TRBJ2-5	3.85792e-05	3.01887e-05	4.73192e-05	20	19
TRBV6-9_TRBD1-2_TRBJ2-5	1.40544e-05	1.11237e-05	1.71073e-05	14	13
TRBV7-1_TRBD1-2_TRBJ2-5	4.10356e-05	4.52391e-05	3.6657e-05	21	16
TRBV7-2_TRBD1-2_TRBJ2-5	0.00352319	0.00298034	0.00408866	25	24
TRBV7-3_TRBD1-2_TRBJ2-5	0.00227717	0.00209718	0.00246466	23	24
TRBV7-4_TRBD1-2_TRBJ2-5	0.000261151	0.000262685	0.000259553	23	20
TRBV7-6_TRBD1-2_TRBJ2-5	0.00213199	0.00191244	0.00236069	25	24
TRBV7-7_TRBD1-2_TRBJ2-5	0.00166822	0.0014529	0.00189251	25	24
TRBV7-8_TRBD1-2_TRBJ2-5	0.000529273	0.000413459	0.000649912	25	23
TRBV7-9_TRBD1-2_TRBJ2-5	0.0063162	0.00695878	0.00564684	25	24
TRBV9-1_TRBD1-2_TRBJ2-5	6.73411e-05	9.24064e-05	4.12315e-05	25	24
TRBV10-1_TRBD1-2_TRBJ2-5	0.000109133	9.38707e-05	0.000125031	25	24
TRBV10-2_TRBD1-2_TRBJ2-5	0.000109283	9.17202e-05	0.000127578	25	24
TRBV10-3_TRBD1-2_TRBJ2-5	0.000525182	0.000302072	0.000757589	25	24
TRBV11-1_TRBD1-2_TRBJ2-5	5.32961e-05	6.77538e-05	3.8236e-05	25	22
TRBV11-2_TRBD1-2_TRBJ2-5	0.000285883	0.000280731	0.00029125	25	24
TRBV11-3_TRBD1-2_TRBJ2-5	0.000116234	0.000109211	0.000123549	25	24
TRBV12-3/TRBV12-4_TRBD1-2_TRBJ2-5	8.56987e-05	8.21748e-05	8.93695e-05	25	24
TRBV12-5_TRBD1-2_TRBJ2-5	2.45262e-05	2.25786e-05	2.65549e-05	25	23
TRBV13-1_TRBD1-2_TRBJ2-5	0.000252162	0.000141718	0.000367208	25	24
TRBV14-1_TRBD1-2_TRBJ2-5	0.000161532	0.000141223	0.000182686	25	24
TRBV15-1_TRBD1-2_TRBJ2-5	2.11355e-05	1.94428e-05	2.28988e-05	25	24
TRBV16-1_TRBD1-2_TRBJ2-5	7.78648e-06	8.20377e-06	7.3518e-06	18	12
TRBV17-1_TRBD1-2_TRBJ2-5	1.46448e-08	2.87037e-08	0	2	0
TRBV18-1_TRBD1-2_TRBJ2-5	0.00853588	0.00916478	0.00788078	25	24
TRBV19-1_TRBD1-2_TRBJ2-5	0.00821565	0.00853388	0.00788415	25	24
TRBV20-1_TRBD1-2_TRBJ2-5	0.00132548	0.00132763	0.00132323	25	24
TRBV23-1_TRBD1-2_TRBJ2-5	0.000662844	0.000402199	0.000934349	24	24
TRBV24-1_TRBD1-2_TRBJ2-5	1.08776e-05	1.37582e-05	7.87692e-06	25	23
TRBV25-1_TRBD1-2_TRBJ2-5	2.56068e-06	2.59401e-06	2.52596e-06	22	20
TRBV27-1_TRBD1-2_TRBJ2-5	1.91841e-05	1.99183e-05	1.84193e-05	25	24
TRBV28-1_TRBD1-2_TRBJ2-5	9.14354e-05	6.01277e-05	0.000124048	25	24
TRBV29-1_TRBD1-2_TRBJ2-5	0.000644289	0.000633649	0.000655372	25	24
TRBV30-1_TRBD1-2_TRBJ2-5	0.00280795	0.00348188	0.00210593	25	24
TRBV2-1_TRBD1-1_TRBJ2-6	0.0003749	0.000436547	0.000310685	25	24
TRBV3-1_TRBD1-1_TRBJ2-6	2.16237e-06	2.28833e-06	2.03116e-06	22	19
TRBV4-1_TRBD1-1_TRBJ2-6	9.71201e-06	8.21088e-06	1.12757e-05	25	23
TRBV4-2*01/TRBV4-3*01_TRBD1-1_TRBJ2-6	6.03167e-06	6.17397e-06	5.88344e-06	18	16
TRBV4-2*02_TRBD1-1_TRBJ2-6	5.37567e-05	6.29736e-05	4.41558e-05	25	22
TRBV4-3*02_TRBD1-1_TRBJ2-6	6.71158e-08	5.64145e-08	7.82629e-08	3	1
TRBV5-1_TRBD1-1_TRBJ2-6	0.000429481	0.00057127	0.000281783	25	24
TRBV5-3_TRBD1-1_TRBJ2-6	9.5247e-06	1.04816e-05	8.52788e-06	24	18
TRBV5-4_TRBD1-1_TRBJ2-6	4.97632e-05	3.9186e-05	6.07811e-05	25	24
TRBV5-5_TRBD1-1_TRBJ2-6	1.01982e-05	1.1704e-05	8.62977e-06	23	19
TRBV5-6_TRBD1-1_TRBJ2-6	3.70678e-05	3.20976e-05	4.22451e-05	25	23
TRBV5-7_TRBD1-1_TRBJ2-6	2.42602e-07	3.33214e-07	1.48214e-07	5	1
TRBV5-8_TRBD1-1_TRBJ2-6	2.27329e-06	2.75402e-06	1.77254e-06	13	13
TRBV6-1_TRBD1-1_TRBJ2-6	0.000193692	0.000216147	0.000170301	25	24
TRBV6-2/TRBV6-3_TRBD1-1_TRBJ2-6	0.000239174	0.00025066	0.00022721	25	24
TRBV6-4_TRBD1-1_TRBJ2-6	3.88186e-05	3.08285e-05	4.71416e-05	25	24
TRBV6-7_TRBD1-1_TRBJ2-6	9.2319e-06	5.87171e-06	1.27321e-05	19	18
TRBV6-8_TRBD1-1_TRBJ2-6	6.15214e-06	4.51423e-06	7.8583e-06	12	10
TRBV6-9_TRBD1-1_TRBJ2-6	1.94962e-06	1.00724e-06	2.93127e-06	9	6
TRBV7-1_TRBD1-1_TRBJ2-6	1.31786e-05	8.38008e-06	1.81771e-05	18	12
TRBV7-2_TRBD1-1_TRBJ2-6	0.000196609	0.000179444	0.00021449	25	24
TRBV7-3_TRBD1-1_TRBJ2-6	0.000280219	0.000303835	0.00025562	24	24
TRBV7-4_TRBD1-1_TRBJ2-6	2.57705e-05	1.8885e-05	3.29428e-05	13	10
TRBV7-6_TRBD1-1_TRBJ2-6	0.000290785	0.00030217	0.000278925	25	24
TRBV7-7_TRBD1-1_TRBJ2-6	8.18233e-05	7.41573e-05	8.98088e-05	24	22
TRBV7-8_TRBD1-1_TRBJ2-6	6.54085e-05	6.31883e-05	6.77212e-05	25	22
TRBV7-9_TRBD1-1_TRBJ2-6	0.00051937	0.000553457	0.000483864	25	24
TRBV9-1_TRBD1-1_TRBJ2-6	6.59236e-06	8.11523e-06	5.00604e-06	24	23
TRBV10-1_TRBD1-1_TRBJ2-6	1.76311e-05	1.86779e-05	1.65408e-05	24	23
TRBV10-2_TRBD1-1_TRBJ2-6	4.5605e-06	4.1122e-06	5.02748e-06	25	19
TRBV10-3_TRBD1-1_TRBJ2-6	5.11853e-05	4.63595e-05	5.62123e-05	25	23
TRBV11-1_TRBD1-1_TRBJ2-6	3.32121e-06	3.78126e-06	2.84198e-06	19	14
TRBV11-2_TRBD1-1_TRBJ2-6	2.48371e-05	2.08323e-05	2.90087e-05	25	23
TRBV11-3_TRBD1-1_TRBJ2-6	1.31391e-05	1.47588e-05	1.14519e-05	22	19
TRBV12-3/TRBV12-4_TRBD1-1_TRBJ2-6	1.12411e-05	1.22582e-05	1.01816e-05	25	24
TRBV12-5_TRBD1-1_TRBJ2-6	4.61738e-06	3.19945e-06	6.09438e-06	21	22
TRBV13-1_TRBD1-1_TRBJ2-6	3.62908e-05	3.44924e-05	3.81641e-05	25	23
TRBV14-1_TRBD1-1_TRBJ2-6	3.02799e-05	2.9863e-05	3.07141e-05	25	24
TRBV15-1_TRBD1-1_TRBJ2-6	2.93232e-06	2.78589e-06	3.08485e-06	22	17
TRBV16-1_TRBD1-1_TRBJ2-6	2.80607e-06	3.01975e-06	2.58349e-06	10	11
TRBV17-1_TRBD1-1_TRBJ2-6	0	0	0	0	0
TRBV18-1_TRBD1-1_TRBJ2-6	0.00160014	0.00154835	0.00165408	25	24
TRBV19-1_TRBD1-1_TRBJ2-6	0.00197217	0.00178024	0.0021721	25	24
TRBV20-1_TRBD1-1_TRBJ2-6	0.000122757	0.000139999	0.000104797	25	24
TRBV23-1_TRBD1-1_TRBJ2-6	0.000148246	9.2185e-05	0.000206643	25	23
TRBV24-1_TRBD1-1_TRBJ2-6	1.80408e-06	1.76159e-06	1.84835e-06	20	21
TRBV25-1_TRBD1-1_TRBJ2-6	6.17829e-07	5.99383e-07	6.37044e-07	9	10
TRBV27-1_TRBD1-1_TRBJ2-6	1.13715e-05	1.92122e-05	3.20402e-06	25	21
TRBV28-1_TRBD1-1_TRBJ2-6	1.40576e-05	1.67188e-05	1.12854e-05	24	22
TRBV29-1_TRBD1-1_TRBJ2-6	9.9564e-05	9.74345e-05	0.000101782	25	24
TRBV30-1_TRBD1-1_TRBJ2-6	0.000517783	0.00060234	0.000429702	25	23
TRBV2-1_TRBD1-2_TRBJ2-6	0.00014081	0.000155785	0.000125211	25	24
TRBV3-1_TRBD1-2_TRBJ2-6	6.14528e-07	6.51368e-07	5.76153e-07	12	9
TRBV4-1_TRBD1-2_TRBJ2-6	3.33664e-06	3.48924e-06	3.17768e-06	22	20
TRBV4-2*01/TRBV4-3*01_TRBD1-2_TRBJ2-6	2.26402e-06	2.0891e-06	2.44624e-06	15	13
TRBV4-2*02_TRBD1-2_TRBJ2-6	2.13658e-05	1.11373e-05	3.20204e-05	23	22
TRBV4-3*02_TRBD1-2_TRBJ2-6	5.67697e-09	1.11269e-08	0	1	0
TRBV5-1_TRBD1-2_TRBJ2-6	7.02135e-05	8.01781e-05	5.98337e-05	25	24
TRBV5-3_TRBD1-2_TRBJ2-6	3.23945e-06	4.86217e-06	1.5491e-06	14	7
TRBV5-4_TRBD1-2_TRBJ2-6	4.22791e-06	3.90612e-06	4.56312e-06	22	18
TRBV5-5_TRBD1-2_TRBJ2-6	5.92166e-06	3.88735e-06	8.04073e-06	17	14
TRBV5-6_TRBD1-2_TRBJ2-6	1.39092e-05	1.11364e-05	1.67976e-05	21	20
TRBV5-7_TRBD1-2_TRBJ2-6	3.4379e-08	6.73828e-08	0	2	0
TRBV5-8_TRBD1-2_TRBJ2-6	8.92068e-07	1.46461e-06	2.95668e-07	9	4
TRBV6-1_TRBD1-2_TRBJ2-6	5.02456e-05	4.61571e-05	5.45044e-05	23	21
TRBV6-2/TRBV6-3_TRBD1-2_TRBJ2-6	0.000185942	6.53835e-05	0.000311523	25	22
TRBV6-4_TRBD1-2_TRBJ2-6	0.000124701	7.01045e-05	0.000181572	22	19
TRBV6-7_TRBD1-2_TRBJ2-6	1.9861e-06	2.37375e-06	1.58229e-06	9	3
TRBV6-8_TRBD1-2_TRBJ2-6	1.5418e-06	2.34722e-06	7.02828e-07	6	3
TRBV6-9_TRBD1-2_TRBJ2-6	1.10528e-06	2.13532e-07	2.03418e-06	3	4
TRBV7-1_TRBD1-2_TRBJ2-6	1.49181e-05	9.32968e-06	2.07395e-05	11	8
TRBV7-2_TRBD1-2_TRBJ2-6	0.000103353	7.15113e-05	0.000136522	25	24
TRBV7-3_TRBD1-2_TRBJ2-6	8.18603e-05	6.69812e-05	9.73593e-05	24	23
TRBV7-4_TRBD1-2_TRBJ2-6	6.00378e-06	2.337e-06	9.82335e-06	3	5
TRBV7-6_TRBD1-2_TRBJ2-6	7.2271e-05	8.10273e-05	6.31498e-05	24	21
TRBV7-7_TRBD1-2_TRBJ2-6	2.76629e-05	3.03932e-05	2.48188e-05	16	13
TRBV7-8_TRBD1-2_TRBJ2-6	2.72121e-05	1.9455e-05	3.52924e-05	24	21
TRBV7-9_TRBD1-2_TRBJ2-6	0.000160313	0.000153856	0.000167039	24	21
TRBV9-1_TRBD1-2_TRBJ2-6	1.52281e-06	1.47597e-06	1.57161e-06	18	18
TRBV10-1_TRBD1-2_TRBJ2-6	3.73576e-06	2.86637e-06	4.64138e-06	23	17
TRBV10-2_TRBD1-2_TRBJ2-6	1.9776e-06	2.17028e-06	1.77688e-06	13	13
TRBV10-3_TRBD1-2_TRBJ2-6	9.63635e-06	1.00569e-05	9.19831e-06	25	18
TRBV11-1_TRBD1-2_TRBJ2-6	1.7798e-06	1.419e-06	2.15563e-06	9	7
TRBV11-2_TRBD1-2_TRBJ2-6	6.55502e-06	5.68613e-06	7.46012e-06	20	17
TRBV11-3_TRBD1-2_TRBJ2-6	6.15091e-06	5.0724e-06	7.27435e-06	17	14
TRBV12-3/TRBV12-4_TRBD1-2_TRBJ2-6	3.23153e-06	3.97989e-06	2.452e-06	23	19
TRBV12-5_TRBD1-2_TRBJ2-6	1.31738e-06	1.5873e-06	1.03622e-06	19	14
TRBV13-1_TRBD1-2_TRBJ2-6	9.43556e-06	5.88381e-06	1.31353e-05	19	16
TRBV14-1_TRBD1-2_TRBJ2-6	8.23015e-06	8.60359e-06	7.84115e-06	23	17
TRBV15-1_TRBD1-2_TRBJ2-6	8.03179e-07	9.16569e-07	6.85065e-07	15	8
TRBV16-1_TRBD1-2_TRBJ2-6	1.33048e-06	1.43839e-06	1.21806e-06	6	2
TRBV17-1_TRBD1-2_TRBJ2-6	0	0	0	0	0
TRBV18-1_TRBD1-2_TRBJ2-6	0.000435696	0.000400871	0.000471972	25	23
TRBV19-1_TRBD1-2_TRBJ2-6	0.000524604	0.000534039	0.000514776	25	24
TRBV20-1_TRBD1-2_TRBJ2-6	4.21743e-05	4.37022e-05	4.05826e-05	25	24
TRBV23-1_TRBD1-2_TRBJ2-6	2.3866e-05	2.06103e-05	2.72574e-05	20	18
TRBV24-1_TRBD1-2_TRBJ2-6	1.02884e-06	1.54417e-06	4.92041e-07	13	10
TRBV25-1_TRBD1-2_TRBJ2-6	1.72871e-07	2.16999e-07	1.26904e-07	7	3
TRBV27-1_TRBD1-2_TRBJ2-6	1.65511e-06	1.86552e-06	1.43593e-06	17	15
TRBV28-1_TRBD1-2_TRBJ2-6	5.74027e-06	8.68974e-06	2.66789e-06	23	20
TRBV29-1_TRBD1-2_TRBJ2-6	2.40466e-05	2.33257e-05	2.47976e-05	24	23
TRBV30-1_TRBD1-2_TRBJ2-6	0.000133906	0.000147698	0.000119538	24	21
TRBV2-1_TRBD1-1_TRBJ2-7	0.00776896	0.00905842	0.00642577	25	24
TRBV3-1_TRBD1-1_TRBJ2-7	3.66644e-05	3.81159e-05	3.51525e-05	25	24
TRBV4-1_TRBD1-1_TRBJ2-7	0.000147448	0.000150228	0.000144553	25	24
TRBV4-2*01/TRBV4-3*01_TRBD1-1_TRBJ2-7	7.89838e-05	8.084e-05	7.70503e-05	21	18
TRBV4-2*02_TRBD1-1_TRBJ2-7	0.000122604	0.000112267	0.000133372	25	24
TRBV4-3*02_TRBD1-1_TRBJ2-7	1.8529e-07	1.43419e-07	2.28906e-07	6	7
TRBV5-1_TRBD1-1_TRBJ2-7	0.00190769	0.0020306	0.00177965	25	24
TRBV5-3_TRBD1-1_TRBJ2-7	5.98653e-05	6.10913e-05	5.85883e-05	25	24
TRBV5-4_TRBD1-1_TRBJ2-7	0.000678473	0.000842827	0.00050727	25	24
TRBV5-5_TRBD1-1_TRBJ2-7	0.000363156	0.000403213	0.000321431	25	24
TRBV5-6_TRBD1-1_TRBJ2-7	0.00129336	0.00132913	0.00125609	25	24
TRBV5-7_TRBD1-1_TRBJ2-7	1.48411e-05	1.15202e-05	1.83004e-05	20	22
TRBV5-8_TRBD1-1_TRBJ2-7	5.32966e-05	5.91481e-05	4.72013e-05	25	22
TRBV6-1_TRBD1-1_TRBJ2-7	0.00418644	0.00368356	0.00471028	25	24
TRBV6-2/TRBV6-3_TRBD1-1_TRBJ2-7	0.0074079	0.00779456	0.00700513	25	24
TRBV6-4_TRBD1-1_TRBJ2-7	0.000310835	0.000333184	0.000287555	25	24
TRBV6-7_TRBD1-1_TRBJ2-7	0.000170937	0.000140594	0.000202545	25	24
TRBV6-8_TRBD1-1_TRBJ2-7	9.81371e-05	0.000106071	8.98727e-05	25	21
TRBV6-9_TRBD1-1_TRBJ2-7	8.75483e-05	0.000127797	4.56226e-05	20	19
TRBV7-1_TRBD1-1_TRBJ2-7	2.32693e-05	2.47049e-05	2.17739e-05	20	13
TRBV7-2_TRBD1-1_TRBJ2-7	0.0089311	0.0091663	0.0086861	25	24
TRBV7-3_TRBD1-1_TRBJ2-7	0.00269518	0.00271192	0.00267774	25	24
TRBV7-4_TRBD1-1_TRBJ2-7	0.00109339	0.00103501	0.00115421	25	24
TRBV7-6_TRBD1-1_TRBJ2-7	0.00750528	0.00496264	0.0101539	25	24
TRBV7-7_TRBD1-1_TRBJ2-7	0.00228294	0.00224157	0.00232603	25	24
TRBV7-8_TRBD1-1_TRBJ2-7	0.0018396	0.00156207	0.00212869	25	22
TRBV7-9_TRBD1-1_TRBJ2-7	0.02673	0.0249583	0.0285756	25	24
TRBV9-1_TRBD1-1_TRBJ2-7	7.06517e-05	7.01509e-05	7.11733e-05	25	24
TRBV10-1_TRBD1-1_TRBJ2-7	0.000394661	0.000409801	0.000378889	25	24
TRBV10-2_TRBD1-1_TRBJ2-7	0.000171987	0.000115409	0.000230922	25	24
TRBV10-3_TRBD1-1_TRBJ2-7	0.000994328	0.00118966	0.000790862	25	24
TRBV11-1_TRBD1-1_TRBJ2-7	0.000265009	0.000391157	0.000133606	25	24
TRBV11-2_TRBD1-1_TRBJ2-7	0.00107273	0.00113792	0.00100482	25	24
TRBV11-3_TRBD1-1_TRBJ2-7	0.000391496	0.000453624	0.000326779	25	24
TRBV12-3/TRBV12-4_TRBD1-1_TRBJ2-7	0.00029628	0.000296549	0.000296001	25	24
TRBV12-5_TRBD1-1_TRBJ2-7	8.2881e-05	7.1455e-05	9.47831e-05	25	24
TRBV13-1_TRBD1-1_TRBJ2-7	0.000525371	0.000543058	0.000506947	25	24
TRBV14-1_TRBD1-1_TRBJ2-7	0.000830027	0.000848697	0.00081058	25	24
TRBV15-1_TRBD1-1_TRBJ2-7	8.67761e-05	0.000134804	3.67471e-05	25	24
TRBV16-1_TRBD1-1_TRBJ2-7	0.000101638	0.000147095	5.42863e-05	25	24
TRBV17-1_TRBD1-1_TRBJ2-7	2.53646e-07	4.97146e-07	0	5	0
TRBV18-1_TRBD1-1_TRBJ2-7	0.0277885	0.0298451	0.0256463	25	24
TRBV19-1_TRBD1-1_TRBJ2-7	0.0267539	0.0317365	0.0215637	25	24
TRBV20-1_TRBD1-1_TRBJ2-7	0.00242444	0.00259867	0.00224294	25	24
TRBV23-1_TRBD1-1_TRBJ2-7	0.00425039	0.00498809	0.00348196	25	24
TRBV24-1_TRBD1-1_TRBJ2-7	3.7263e-05	4.1331e-05	3.30256e-05	25	24
TRBV25-1_TRBD1-1_TRBJ2-7	1.01744e-05	1.22238e-05	8.03971e-06	25	23
TRBV27-1_TRBD1-1_TRBJ2-7	7.82162e-05	8.32653e-05	7.29567e-05	25	24
TRBV28-1_TRBD1-1_TRBJ2-7	0.000273602	0.000323713	0.000221404	25	24
TRBV29-1_TRBD1-1_TRBJ2-7	0.00210692	0.00190963	0.00231243	25	24
TRBV30-1_TRBD1-1_TRBJ2-7	0.00520888	0.00613043	0.00424893	25	24
TRBV2-1_TRBD1-2_TRBJ2-7	0.00319218	0.00369488	0.00266853	25	24
TRBV3-1_TRBD1-2_TRBJ2-7	2.21318e-05	2.19013e-05	2.2372e-05	25	24
TRBV4-1_TRBD1-2_TRBJ2-7	8.46776e-05	9.95847e-05	6.91494e-05	25	24
TRBV4-2*01/TRBV4-3*01_TRBD1-2_TRBJ2-7	2.96187e-05	3.01316e-05	2.90845e-05	18	19
TRBV4-2*02_TRBD1-2_TRBJ2-7	0.000127271	0.000140228	0.000113774	25	24
TRBV4-3*02_TRBD1-2_TRBJ2-7	1.42218e-07	1.54784e-07	1.29129e-07	7	3
TRBV5-1_TRBD1-2_TRBJ2-7	0.00123929	0.00177793	0.000678211	25	24
TRBV5-3_TRBD1-2_TRBJ2-7	4.52157e-05	5.07032e-05	3.94996e-05	25	23
TRBV5-4_TRBD1-2_TRBJ2-7	0.000203039	0.000258889	0.000144862	25	24
TRBV5-5_TRBD1-2_TRBJ2-7	0.000105168	0.000124607	8.49183e-05	25	24
TRBV5-6_TRBD1-2_TRBJ2-7	0.000433473	0.000466182	0.000399401	25	24
TRBV5-7_TRBD1-2_TRBJ2-7	3.74421e-06	2.92887e-06	4.59351e-06	13	11
TRBV5-8_TRBD1-2_TRBJ2-7	2.66191e-05	3.12234e-05	2.18229e-05	25	22
TRBV6-1_TRBD1-2_TRBJ2-7	0.00165375	0.00179315	0.00150853	25	24
TRBV6-2/TRBV6-3_TRBD1-2_TRBJ2-7	0.0032775	0.00347266	0.00307422	25	24
TRBV6-4_TRBD1-2_TRBJ2-7	0.000195855	0.000200311	0.000191213	25	24
TRBV6-7_TRBD1-2_TRBJ2-7	0.000183061	9.33556e-05	0.000276505	25	23
TRBV6-8_TRBD1-2_TRBJ2-7	6.14142e-05	8.2587e-05	3.93592e-05	21	20
TRBV6-9_TRBD1-2_TRBJ2-7	2.23089e-05	2.86397e-05	1.57143e-05	21	13
TRBV7-1_TRBD1-2_TRBJ2-7	8.44688e-05	8.96269e-05	7.90958e-05	22	18
TRBV7-2_TRBD1-2_TRBJ2-7	0.00549221	0.00571357	0.00526164	25	24
TRBV7-3_TRBD1-2_TRBJ2-7	0.00152518	0.00146842	0.0015843	25	24
TRBV7-4_TRBD1-2_TRBJ2-7	0.000640795	0.000852053	0.000420734	25	23
TRBV7-6_TRBD1-2_TRBJ2-7	0.00215709	0.00229845	0.00200984	25	24
TRBV7-7_TRBD1-2_TRBJ2-7	0.000957955	0.00113372	0.000774863	25	24
TRBV7-8_TRBD1-2_TRBJ2-7	0.0008613	0.000895235	0.00082595	25	22
TRBV7-9_TRBD1-2_TRBJ2-7	0.00822063	0.00778248	0.00867703	25	24
TRBV9-1_TRBD1-2_TRBJ2-7	4.14781e-05	4.54685e-05	3.73214e-05	25	24
TRBV10-1_TRBD1-2_TRBJ2-7	0.000228834	0.000222865	0.000235052	25	24
TRBV10-2_TRBD1-2_TRBJ2-7	7.22596e-05	7.36181e-05	7.08446e-05	25	24
TRBV10-3_TRBD1-2_TRBJ2-7	0.000395501	0.00043936	0.000349815	25	24
TRBV11-1_TRBD1-2_TRBJ2-7	6.07925e-05	5.86696e-05	6.30037e-05	25	23
TRBV11-2_TRBD1-2_TRBJ2-7	0.000478782	0.000511566	0.000444631	25	24
TRBV11-3_TRBD1-2_TRBJ2-7	0.000238494	0.000149735	0.000330952	25	24
TRBV12-3/TRBV12-4_TRBD1-2_TRBJ2-7	0.000120409	0.000115731	0.000125282	25	24
TRBV12-5_TRBD1-2_TRBJ2-7	3.63208e-05	3.97004e-05	3.28004e-05	25	24
TRBV13-1_TRBD1-2_TRBJ2-7	0.000314615	0.000282514	0.000348054	25	24
TRBV14-1_TRBD1-2_TRBJ2-7	0.000312275	0.000304478	0.000320398	25	24
TRBV15-1_TRBD1-2_TRBJ2-7	1.41514e-05	1.55904e-05	1.26525e-05	25	24
TRBV16-1_TRBD1-2_TRBJ2-7	1.7975e-05	2.14807e-05	1.43233e-05	20	17
TRBV17-1_TRBD1-2_TRBJ2-7	6.37366e-07	1.22524e-06	2.49978e-08	2	1
TRBV18-1_TRBD1-2_TRBJ2-7	0.0115917	0.0129683	0.0101578	25	24
TRBV19-1_TRBD1-2_TRBJ2-7	0.00905019	0.00975593	0.00831504	25	24
TRBV20-1_TRBD1-2_TRBJ2-7	0.00187816	0.00203403	0.00171579	25	24
TRBV23-1_TRBD1-2_TRBJ2-7	0.00105381	0.00125235	0.000846994	25	24
TRBV24-1_TRBD1-2_TRBJ2-7	1.87595e-05	2.66882e-05	1.05005e-05	25	24
TRBV25-1_TRBD1-2_TRBJ2-7	4.00287e-06	5.10175e-06	2.85822e-06	24	21
TRBV27-1_TRBD1-2_TRBJ2-7	4.99403e-05	4.42043e-05	5.59153e-05	25	24
TRBV28-1_TRBD1-2_TRBJ2-7	0.000273458	0.000199067	0.000350948	25	24
TRBV29-1_TRBD1-2_TRBJ2-7	0.00220589	0.00259763	0.00179783	25	24
TRBV30-1_TRBD1-2_TRBJ2-7	0.00290142	0.003363	0.00242061	25	24
