# Supplementary material for: T cell receptor repertoire among women who cleared and failed to clear cervical human papillomavirus infection: An exploratory proof-of-principle study
Source: PLoS One. 2018 Jan 31;13(1):e0178167. doi: 10.1371/journal.pone.0178167 (PMC5791954; doi:10.1371/journal.pone.0178167)
Supplement: S3 Table — (XLS) [file pone.0178167.s003.xls]

## Sheet: S3
Supplemental Table S3: Relative abundance (RA) of each individual V, D, and J gene.
Gene	Overall RA	RA in Cases	RA in Controls	No. of Cases with detectable gene	No. of Controls with detectable gene
TRBV2-1	0.0517365	0.0558052	0.0474984	25	24
TRBV3-1	0.000285029	0.000292532	0.000277214	25	24
TRBV4-1	0.00119618	0.00121286	0.00117879	25	24
TRBV4-2*01/TRBV4-3*01	0.000651667	0.000711135	0.000589721	25	23
TRBV4-2*02	0.00311061	0.00445414	0.0017111	25	24
TRBV4-3*02	4.68169e-06	5.14652e-06	4.1975e-06	24	24
TRBV5-1	0.0224851	0.0228666	0.0220876	25	24
TRBV5-3	0.00101514	0.000957335	0.00107535	25	24
TRBV5-4	0.0035433	0.00359838	0.00348592	25	24
TRBV5-5	0.00224179	0.00228661	0.00219511	25	24
TRBV5-6	0.00789522	0.00813381	0.00764668	25	24
TRBV5-7	7.58397e-05	7.75856e-05	7.40211e-05	25	24
TRBV5-8	0.000385865	0.000441263	0.000328158	25	24
TRBV6-1	0.0239493	0.0221712	0.0258014	25	24
TRBV6-2/TRBV6-3	0.0431119	0.0369828	0.0494965	25	24
TRBV6-4	0.00446336	0.00440965	0.00451932	25	24
TRBV6-7	0.00134667	0.00109999	0.00160363	25	24
TRBV6-8	0.000631605	0.000666195	0.000595575	25	24
TRBV6-9	0.000418069	0.000422331	0.000413629	25	24
TRBV7-1	0.000651982	0.000663599	0.000639881	25	23
TRBV7-2	0.0635526	0.0588841	0.0684155	25	24
TRBV7-3	0.0310516	0.0304338	0.0316951	25	24
TRBV7-4	0.0068287	0.00776924	0.00584896	25	24
TRBV7-6	0.0398129	0.0343351	0.0455189	25	24
TRBV7-7	0.0184529	0.0175141	0.0194309	25	24
TRBV7-8	0.0116387	0.00952142	0.0138441	25	23
TRBV7-9	0.139601	0.135799	0.143561	25	24
TRBV9-1	0.000746172	0.000759821	0.000731954	25	24
TRBV10-1	0.00274186	0.0024918	0.00300234	25	24
TRBV10-2	0.00106806	0.00101208	0.00112636	25	24
TRBV10-3	0.00560807	0.00547	0.0057519	25	24
TRBV11-1	0.00104724	0.0012191	0.000868211	25	24
TRBV11-2	0.00637226	0.00666679	0.00606546	25	24
TRBV11-3	0.00316129	0.00299556	0.00333393	25	24
TRBV12-3/TRBV12-4	0.00178226	0.00168132	0.00188741	25	24
TRBV12-5	0.000573417	0.000553269	0.000594405	25	24
TRBV13-1	0.00434906	0.00351741	0.00521537	25	24
TRBV14-1	0.00506069	0.00424652	0.00590878	25	24
TRBV15-1	0.000382138	0.000443396	0.000318327	25	24
TRBV16-1	0.000730878	0.000525979	0.000944314	25	24
TRBV17-1	1.84706e-06	2.52689e-06	1.13891e-06	14	5
TRBV18-1	0.190837	0.199849	0.181451	25	24
TRBV19-1	0.183521	0.190164	0.176602	25	24
TRBV20-1	0.0212923	0.0217515	0.020814	25	24
TRBV23-1	0.0154952	0.0156175	0.0153678	25	24
TRBV24-1	0.000310867	0.000342498	0.000277917	25	24
TRBV25-1	8.81674e-05	8.4692e-05	9.17876e-05	25	24
TRBV27-1	0.000494127	0.000513985	0.000473442	25	24
TRBV28-1	0.00187628	0.00189646	0.00185526	25	24
TRBV29-1	0.0146458	0.0144912	0.0148069	25	24
TRBV30-1	0.0576751	0.0621886	0.0529735	25	24
TRBD1-1	0.683362	0.677211	0.689771	25	24
TRBD1-2	0.316638	0.322789	0.310229	25	24
TRBJ1-1	0.0632636	0.0605379	0.0661028	25	24
TRBJ1-2	0.0800934	0.0798317	0.0803661	25	24
TRBJ1-3	0.0200724	0.0212462	0.0188496	25	24
TRBJ1-4	0.0422905	0.0417961	0.0428055	25	24
TRBJ1-5	0.0448588	0.0421291	0.0477023	25	24
TRBJ1-6	0.0425727	0.041515	0.0436744	25	24
TRBJ2-1	0.145594	0.150024	0.14098	25	24
TRBJ2-2	0.060773	0.0601398	0.0614325	25	24
TRBJ2-3	0.123599	0.121388	0.125902	25	24
TRBJ2-4	0.0238351	0.0239112	0.0237559	25	24
TRBJ2-5	0.12782	0.128256	0.127367	25	24
TRBJ2-6	0.0113063	0.0107626	0.0118727	25	24
TRBJ2-7	0.213921	0.218463	0.20919	25	24
